# Supplementary material for: Combining ability analysis of Cucurbita moschata D. in Côte d’Ivoire and classification of promising lines based on their gca effects
Source: PLoS One. 2024 Aug 22;19(8):e0305798. doi: 10.1371/journal.pone.0305798 (PMC11340976; doi:10.1371/journal.pone.0305798)
Supplement: S1 Data — (CSV) [file pone.0305798.s001.csv]

Par1	Par2	repetition	Famille	individus	LoPl	NbFr	LoFr	LaFr	MFr	DFr	MPu	NbGr	MGf	M100	LoG	LaG
1	1	1	P1	spzh 1-1	505	1	20	15	2200	19	1800	384	72.33	9.7	1.15	0.75
1	1	1	P1	spzh 1-2	425	1	25.6	10.5	3760	19.5	3330	423	62.52	9	1	0.3
1	1	1	P1	spzh 1-3	90	3	33.5	11.2	2370	23.2	2200	211	60.39	8.95	1.4	0.9
1	1	1	P1	spzh 2-1	190	1	18.7	16	2000	18	1753	311	70.89	10.8	1.21	0.82
1	1	1	P1	spzh 2-2	456	1	22.6	21	2450	20	1942	502	69.66	10.86	1.17	0.75
1	1	1	P1	spzh 2-3	500	1	19.4	17	1800	16	1374	586	86.51	9.06	1.14	0.74
1	1	1	P1	spzh 3-1	645	2	17.4	17	2300	15	1895	359	58.15	10.16	1.23	0.81
1	1	1	P1	spzh 3-2	505	1	20	15	2200	19	1800	384	72.33	9.7	1.15	0.75
1	1	1	P1	spzh 3-3	298	1	21.9	16	2600	16	2037	407	75.8	10.08	1.24	0.76
1	1	1	P1	spzh 4-1	435	2	20.6	15	2150	14	1847	397	81.42	10.49	1.23	0.83
1	1	1	P1	spzh 4-2	545	1	19.4	19	2100	18	1753	375	71	9.93	1.15	0.78
1	1	1	P1	spzh 4-3	276	4	34	23	5300	29	3700	500	60.61	9.79	0.9	0.3
1	1	1	P1	spzh 5-1	180	1	38.4	19.7	4200	25.7	3600	296	69.25	10.73	1.9	0.85
1	1	1	P1	spzh 5-2	295	2	29	20	4200	22	3700	433	69.36	9	1.3	0.78
1	1	1	P1	spzh 5-3	180	1	38.4	19.7	4200	25.7	3600	296	69.25	10.73	1.9	0.85
1	1	1	P1	spzh 6-1	160	2	28.4	11.5	2270	13.8	1500	447	54.55	9.94	1	0.8
1	1	1	P1	spzh 6-2	583	1	32	20	4500	22	3800	224	71	7.67	1.1	0.7
1	1	1	P1	spzh 6-3	458	2	30	25	4400	32	4300	461	72.33	9.64	1.1	0.3
1	1	1	P1	spzh 7-1	348	1	31	21	4600	24	3900	473	50.21	9.27	0.8	0.5
1	1	1	P1	spzh 7-2	315	1	32	20	4500	22	3900	473	60.39	9.27	1.2	0.76
1	1	1	P1	spzh 7-3	170	1	23.2	11.3	2000	20	1266	373	81.42	12.42	1.23	0.79
1	1	1	P1	spzh 8-1	436	1	19.4	19	2100	18	1266	373	54.58	12.42	1.23	0.79
1	1	1	P1	spzh 8-2	110	3	35	26	5100	27	4100	489	70.59	8.95	1.4	0.79
1	1	1	P1	spzh 8-3	200	1	30	19	3900	27	2900	320	56.84	10.73	1.5	0.75
1	1	1	P1	spzh 9-1	180	2	27	21	4800	26	4000	523	84.56	10.35	1.7	0.92
1	1	1	P1	spzh 9-2	550	1	31	21	4600	24	3800	489	67.98	10.59	1.27	0.8
1	1	1	P1	spzh 9-3	425	4	34	23	5300	24	4300	461	64.87	9.64	1.1	0.77
1	1	1	P1	spzh 10-1	315	1	32	20	4500	22	3900	473	60.39	9.27	1.2	0.76
1	1	1	P1	spzh 10-2	296	2	30	18	4400	20	3700	500	69.25	9.79	1.1	0.75
1	1	1	P1	spzh 10-3	360	1	16.7	15	2100	16	1899	214	45.64	12.89	1.2	0.84
1	1	1	P1	spzh 11-1	430	1	17.3	21	2000	20.6	2104	189	44.85	10.43	1.21	0.82
1	1	1	P1	spzh 11-2	345	1	20.2	14.7	2200	18	1488	231	55.7	10.81	1.22	0.81
1	1	1	P1	spzh 11-3	533	1	25.6	20.5	3760	23.5	1266	373	70.59	12.42	1.23	0.79
1	1	1	P1	spzh 12-1	678	3	33.5	11.2	2370	26.2	1895	112	69.36	5.43	1.3	0.7
1	1	1	P1	spzh 12-2	538	1	38.4	14.7	4200	15.7	1800	153	76.11	12.27	1.4	0.8
1	1	1	P1	spzh 12-3	278	2	28.4	19.5	2270	20.8	2037	292	64.87	7.42	1.4	0.85
1	2	1	F1 ZL L1	F1ZLL1 1-1	382	1	20.4	10	2226	18.2	1951	100	14.58	6.88	1.32	1.12
1	2	1	F1 ZL L1	F1ZLL1 1-2	917	1	24.7	11.2	2727	20.2	2161	530	37.28	6.92	1.28	0.7
1	2	1	F1 ZL L1	F1ZLL1 1-3	1006	1	21.2	10.1	2003	16.1	1529	164	46.14	6.67	1.24	0.75
1	2	1	F1 ZL L1	F1ZLL1 2-1	1298	2	19	9.5	2560	15.1	2109	599	31.12	5.98	1.34	0.75
1	2	1	F1 ZL L1	F1ZLL1 2-2	1016	1	21.8	10.4	2449	19.2	2003	326	38.71	5.85	1.26	1.12
1	2	1	F1 ZL L1	F1ZLL1 2-3	600	2	23.9	10.4	2894	16.1	2267	346	14.32	6.43	1.35	0.61
1	2	1	F1 ZL L1	F1ZLL1 3-1	875	2	22.5	10	2393	14.1	2056	338	43.57	6.68	1.34	0.61
1	2	1	F1 ZL L1	F1ZLL1 3-2	1097	1	21.2	11.4	2337	18.2	1951	320	79.79	5.97	1.26	0.7
1	2	1	F1 ZL L1	F1ZLL1 3-3	1016	1	21.8	10.4	2449	19.2	2003	326	38.71	5.85	1.26	1.12
1	2	1	F1 ZL L1	F1ZLL1 4-1	855	1	28	11.9	4185	19.7	3706	93	38.71	6.88	1.09	1.12
1	2	1	F1 ZL L1	F1ZLL1 4-2	181	3	36.6	12.7	2638	23.4	2449	530	15.75	10.89	1.53	1.17
1	2	1	F1 ZL L1	F1ZLL1 4-3	362	1	41.9	10.6	4675	25.9	4007	267	14.58	5.17	2.07	1.06
1	2	1	F1 ZL L1	F1ZLL1 5-1	322	3	31	9.4	2527	13.9	1670	599	37.28	5.98	1.09	0.47
1	2	1	F1 ZL L1	F1ZLL1 5-2	1173	1	34.9	10.1	5009	22.2	4229	326	13.12	5.85	1.2	0.59
1	2	1	F1 ZL L1	F1ZLL1 5-3	921	2	32.8	11.4	4897	32.3	4786	346	31.12	6.43	1.2	0.61
1	2	1	F1 ZL L1	F1ZLL1 6-1	700	1	33.9	10	5120	24	4341	93	28.94	6.88	1.12	0.86
1	2	1	F1 ZL L1	F1ZLL1 6-2	555	5	37.1	10.4	5899	29.5	4118	530	106.97	10.89	0.98	1.17
1	2	1	F1 ZL L1	F1ZLL1 6-3	362	1	41.9	10.1	4675	25.9	4007	326	13.12	5.85	2.07	0.59
1	2	1	F1 ZL L1	F1ZLL1 7-1	594	2	31.7	9.2	4675	22.2	4118	850	79.71	13.14	1.42	0.76
1	2	1	F1 ZL L1	F1ZLL1 7-2	221	3	38.2	10.1	5676	27.2	4563	767	78.31	14.96	1.53	0.95
1	2	1	F1 ZL L1	F1ZLL1 7-3	402	1	32.8	10.1	4341	27.2	3226	660	97.25	13.8	1.64	1.08
1	2	1	F1 ZL L1	F1ZLL1 8-1	362	2	29.5	11	5342	26.2	4452	810	65.38	12.95	1.86	0.96
1	2	1	F1 ZL L1	F1ZLL1 8-2	1107	2	33.9	9.6	5120	24.2	4229	775	81.32	14.11	1.39	1.02
1	2	1	F1 ZL L1	F1ZLL1 8-3	855	4	37.1	8.7	5899	24.2	4786	834	85.21	13.89	1.2	0.76
1	2	1	F1 ZL L1	F1ZLL1 9-1	634	1	34.9	9.6	5009	22.2	4341	785	91.54	14.46	1.31	1.12
1	2	1	F1 ZL L1	F1ZLL1 9-2	596	2	32.8	12.4	4897	20.2	4118	743	79.83	13.69	1.2	1.02
1	2	1	F1 ZL L1	F1ZLL1 9-3	634	1	34.9	9.6	5009	22.2	4341	775	81.32	14.11	1.31	1.02
1	2	1	F1 ZL L1	F1ZLL1 10-1	342	1	25.3	12.7	2226	20.2	1409	858	78.31	13.14	1.34	0.76
1	2	1	F1 ZL L1	F1ZLL1 10-2	877	2	21.2	10.4	2337	18.2	1409	759	37.28	14.96	1.34	0.95
1	2	1	F1 ZL L1	F1ZLL1 10-3	1072	1	28	11.9	4185	23.7	1409	660	71.74	13.8	1.34	1.08
1	2	1	F1 ZL L1	F1ZLL1 11-1	1364	3	36.6	12.7	2638	26.4	2109	593	14.58	6.88	1.42	1.12
1	2	1	F1 ZL L1	F1ZLL1 11-2	1082	1	41.9	10.6	4675	15.8	2003	530	79.83	10.89	1.53	1.17
1	2	1	F1 ZL L1	F1ZLL1 11-3	559	2	31	9.4	2527	21	2267	747	100.7	11.62	1.53	0.95
1	2	1	F1 ZL L1	F1ZLL1 12-1	835	1	24.7	12.4	2727	20.2	2056	785	31.47	14.46	1.42	1.12
1	2	1	F1 ZL L1	F1ZLL1 12-2	1056	3	22.5	9.6	2393	21.5	1951	743	36.54	13.69	1.31	1.02
1	2	1	F1 ZL L1	F1ZLL1 12-3	1082	1	41.8	10.6	4675	15.8	2003	530	79.83	10.89	1.53	1.17
1	3	1	F1 ZO L1	F1ZOL1 1-1	225	1	17.9	11.1	2242	18.5	1799	854	132.88	16.06	1.23	1.13
1	3	1	F1 ZO L1	F1ZOL1 1-2	539	1	16.9	10.1	2746	20.5	1992	930	108.82	16.15	1.19	1.04
1	3	1	F1 ZO L1	F1ZOL1 1-3	592	1	15.6	13	2018	16.4	1410	831	91.59	13.47	1.16	1.02
1	3	1	F1 ZO L1	F1ZOL1 2-1	763	2	16.1	17.8	2578	15.4	1944	752	91.32	15.11	1.25	1.12
1	3	1	F1 ZO L1	F1ZOL1 2-2	597	1	18.8	13.9	2466	19.5	1847	968	135.1	14.42	1.17	1.04
1	3	1	F1 ZO L1	F1ZOL1 2-3	353	1	14.4	14.5	2915	16.4	2090	754	86.76	14.99	1.26	1.05
1	3	1	F1 ZO L1	F1ZOL1 3-1	515	2	16.6	13.3	2410	14.4	1895	700	104.18	15.6	1.25	1.15
1	3	1	F1 ZO L1	F1ZOL1 3-2	645	2	18.1	16.4	2354	18.5	1799	741	113.69	14.77	1.17	1.08
1	3	1	F1 ZO L1	F1ZOL1 3-3	597	1	18.8	13.9	2466	19.5	1847	968	135.1	14.42	1.17	1.04
1	3	1	F1 ZO L1	F1ZOL1 4-1	503	1	31.1	23.1	4215	20	3417	931	92.03	13.38	1.02	0.41
1	3	1	F1 ZO L1	F1ZOL1 4-2	106	3	21.7	19.3	2657	23.8	2257	652	91.59	13.31	1.43	1.24
1	3	1	F1 ZO L1	F1ZOL1 4-3	213	1	18.1	16.4	4708	26.4	3694	297	104.18	15.96	1.93	1.17
1	3	1	F1 ZO L1	F1ZOL1 5-1	189	3	31.6	11.3	2545	14.2	1539	555	128.06	14.78	1.02	1.1
1	3	1	F1 ZO L1	F1ZOL1 5-2	690	1	29.9	16.3	5045	22.6	3899	700	117.28	11.41	1.12	0.97
1	3	1	F1 ZO L1	F1ZOL1 5-3	690	2	18.8	13.9	4932	32.8	4412	741	86.76	14.33	1.12	0.41
1	3	1	F1 ZO L1	F1ZOL1 6-1	412	1	17.1	14.5	5157	24.6	4001	723	121.6	13.78	0.81	0.69
1	3	1	F1 ZO L1	F1ZOL1 6-2	327	4	31.6	11.3	5941	29.8	3796	683	91.32	14.56	0.92	0.41
1	3	1	F1 ZO L1	F1ZOL1 6-3	213	1	29.9	16.3	4708	26.4	3694	700	117.28	15.96	1.93	1.17
1	3	1	F1 ZO L1	F1ZOL1 7-1	349	3	17.1	14.5	4708	22.6	3796	723	117.28	13.38	1.32	1.08
1	3	1	F1 ZO L1	F1ZOL1 7-2	130	3	16.1	12.4	5717	27.7	4207	683	102.27	13.31	1.43	1.09
1	3	1	F1 ZO L1	F1ZOL1 7-3	237	1	20.9	20.7	4372	27.7	2975	629	83.27	15.96	1.53	1.04
1	3	1	F1 ZO L1	F1ZOL1 8-1	213	2	31.1	23.1	5381	26.7	4104	766	81.8	15.39	1.73	1.27
1	3	1	F1 ZO L1	F1ZOL1 8-2	651	1	21.7	19.3	5157	24.6	3899	854	101.96	15.75	1.29	1.1
1	3	1	F1 ZO L1	F1ZOL1 8-3	503	5	24.6	20.7	5941	24.6	4412	521	68.04	14.33	1.12	1.06
1	3	1	F1 ZO L1	F1ZOL1 9-1	373	1	22.2	21.7	5045	22.6	4001	592	85	13.78	1.22	1.05
1	3	1	F1 ZO L1	F1ZOL1 9-2	350	2	22.2	19.5	4932	20.5	3796	580	101.16	14.56	1.12	1.04
1	3	1	F1 ZO L1	F1ZOL1 9-3	373	1	21.7	19.3	5045	22.6	4001	866	101.96	13.78	1.22	1.05
1	3	1	F1 ZO L1	F1ZOL1 10-1	201	1	29.9	16.3	2242	20.5	1299	629	83.27	18.47	1.25	1.09
1	3	1	F1 ZO L1	F1ZOL1 10-2	516	1	16.1	12.4	2354	18.5	1299	831	67.88	18.47	1.25	1.09
1	3	1	F1 ZO L1	F1ZOL1 10-3	631	1	20.9	20.7	4215	24.1	1299	652	83.41	13.07	1.25	1.09
1	3	1	F1 ZO L1	F1ZOL1 11-1	802	4	31.6	11.3	2657	26.9	1944	297	113.69	12.47	1.32	0.97
1	3	1	F1 ZO L1	F1ZOL1 11-2	636	1	29.9	16.3	4708	16.1	1847	555	93.75	18.25	1.43	1.1
1	3	1	F1 ZO L1	F1ZOL1 11-3	329	2	21.2	19.2	2545	21.3	2090	700	91.59	11.03	1.43	1.17
1	3	1	F1 ZO L1	F1ZOL1 12-1	491	1	23.2	16.5	2746	20.5	1895	741	86.76	15.6	1.32	1.04
1	3	1	F1 ZO L1	F1ZOL1 12-2	621	2	22.2	14.8	2410	21.9	1799	546	148.61	14.77	1.22	0.97
1	3	1	F1 ZO L1	F1ZOL1 12-3	636	1	29.9	16.3	4708	16.1	1847	555	93.75	18.25	1.43	1.1
1	4	1	F1 ZS L1	F1ZSL1 1-1	283	2	23.7	20	2540	19.8	1932	202	92.45	21.73	1.53	1
1	4	1	F1 ZS L1	F1ZSL1 1-2	678	1	28.2	26.2	3112	22	2140	326	94.75	21.85	1.48	0.91
1	4	1	F1 ZS L1	F1ZSL1 1-3	744	2	24.5	21.2	2286	17.6	1514	381	115.21	18.23	1.44	0.9
1	4	1	F1 ZS L1	F1ZSL1 2-1	959	3	22	21.2	2921	16.5	2088	233	53.31	20.44	1.56	0.99
1	4	1	F1 ZS L1	F1ZSL1 2-2	751	2	25.3	18.7	2794	20.9	1984	250	65.11	19.52	1.45	0.91
1	4	1	F1 ZS L1	F1ZSL1 2-3	443	1	27.7	20	3302	17.6	2245	265	107.03	20.28	1.57	0.92
1	4	1	F1 ZS L1	F1ZSL1 3-1	647	4	26.1	18.7	2731	15.4	2035	258	64.33	21.11	1.56	1.01
1	4	1	F1 ZS L1	F1ZSL1 3-2	810	2	24.5	23.7	2667	19.8	1932	244	70.46	19.98	1.45	0.95
1	4	1	F1 ZS L1	F1ZSL1 3-3	751	1	25	18.7	2794	20.9	1984	250	74.37	19.52	1.45	0.91
1	4	1	F1 ZS L1	F1ZSL1 4-1	632	2	25.3	13.1	4775	21.5	3670	275	72.73	18.11	1.27	0.37
1	4	1	F1 ZS L1	F1ZSL1 4-2	134	5	42.4	14	3010	25.6	2424	137	74.37	18.01	1.77	1.1
1	4	1	F1 ZS L1	F1ZSL1 4-3	268	2	48.6	24.6	5334	28.3	3967	192	80.81	21.59	2.4	1.03
1	4	1	F1 ZS L1	F1ZSL1 5-1	238	3	35.9	14.3	2883	15.2	1653	291	97.3	20	1.27	0.97
1	4	1	F1 ZS L1	F1ZSL1 5-2	837	2	40.5	24.9	5715	24.2	4188	146	64.33	15.43	1.39	0.85
1	4	1	F1 ZS L1	F1ZSL1 5-3	781	3	38	31.2	5588	35.3	4739	248	92.45	19.4	1.39	0.37
1	4	1	F1 ZS L1	F1ZSL1 6-1	517	2	39.2	26.2	5842	26.4	4298	307	97.3	18.65	1.01	0.61
1	4	1	F1 ZS L1	F1ZSL1 6-2	410	6	43	28.7	6731	32	4077	325	115.21	19.7	1.14	0.37
1	4	1	F1 ZS L1	F1ZSL1 6-3	268	2	48.6	24.6	5334	28.3	3967	192	58.63	21.59	2.4	1.03
1	4	1	F1 ZS L1	F1ZSL1 7-1	439	3	36.7	24.9	5334	24.2	4077	281	70.46	18.11	1.64	0.95
1	4	1	F1 ZS L1	F1ZSL1 7-2	164	5	44.3	32.4	6477	29.8	4518	318	108.96	18.01	1.77	0.96
1	4	1	F1 ZS L1	F1ZSL1 7-3	297	2	38	23.7	4953	29.8	3196	208	128.13	21.59	1.9	0.91
1	4	1	F1 ZS L1	F1ZSL1 8-1	268	3	34.2	26.2	6096	28.7	4408	340	156.46	20.82	2.15	1.12
1	4	1	F1 ZS L1	F1ZSL1 8-2	818	2	39.2	26.2	5842	26.4	4188	318	80.81	21.31	1.61	0.91
1	4	1	F1 ZS L1	F1ZSL1 8-3	632	6	43	28.7	6731	26.4	4739	300	97.3	19.4	1.39	0.94
1	4	1	F1 ZS L1	F1ZSL1 9-1	468	2	40.5	24.9	5715	24.2	4298	307	57.88	18.65	1.52	0.92
1	4	1	F1 ZS L1	F1ZSL1 9-2	440	4	38	22.4	5588	22	4077	325	70.46	19.7	1.39	0.91
1	4	1	F1 ZS L1	F1ZSL1 9-3	468	2	40.5	24.9	5715	24.2	4298	307	53.31	18.65	1.52	0.92
1	4	1	F1 ZS L1	F1ZSL1 10-1	253	1	29.3	14.1	2540	22	1395	242	97.3	24.11	1.56	0.96
1	4	1	F1 ZS L1	F1ZSL1 10-2	648	2	24.5	23.7	2667	19.8	1395	242	108.96	24.75	1.56	0.96
1	4	1	F1 ZS L1	F1ZSL1 10-3	793	1	32.4	25.6	4775	25.9	1395	242	114.17	24.99	1.56	0.96
1	4	1	F1 ZS L1	F1ZSL1 11-1	1008	5	42.4	14	3010	28.9	2088	73	161.39	10.93	1.64	0.85
1	4	1	F1 ZS L1	F1ZSL1 11-2	800	2	48.6	18.3	5334	17.3	1984	99	92.45	24.69	1.77	0.97
1	4	1	F1 ZS L1	F1ZSL1 11-3	413	3	35.9	24.3	2883	22.9	2245	190	94.75	14.93	1.77	1.03
1	4	1	F1 ZS L1	F1ZSL1 12-1	617	2	28.6	26.2	3112	22	2035	258	126.72	21.99	1.64	0.91
1	4	1	F1 ZS L1	F1ZSL1 12-2	781	3	26.1	22.4	2731	23.5	1932	244	53.31	19.98	1.52	0.85
1	4	1	F1 ZS L1	F1ZSL1 12-3	800	2	48.6	18.3	5334	17.3	1984	99	74.37	24.93	1.77	0.97
2	1	1	F1 LZ L1	F1LZL1 1-1	394	1	20.2	10.1	2168	9.7	1900	181	14.98	7.06	1.31	1.12
2	1	1	F1 LZ L1	F1LZL1 1-2	945	1	24.4	11.2	2656	10.1	2105	525	38.28	7.11	1.26	0.71
2	1	1	F1 LZ L1	F1LZL1 1-3	1036	1	21	10.2	1951	11.5	1489	162	47.38	6.85	1.23	0.76
2	1	1	F1 LZ L1	F1LZL1 2-1	1336	1	18.8	9.6	2493	9.5	2054	593	31.95	6.14	1.33	0.76
2	1	1	F1 LZ L1	F1LZL1 2-2	1046	1	21.6	10.5	2385	8.7	1951	322	39.75	6.01	1.24	1.12
2	1	1	F1 LZ L1	F1LZL1 2-3	617	1	23.7	10.5	2818	11.7	2208	343	14.7	6.6	1.34	0.62
2	1	1	F1 LZ L1	F1LZL1 3-1	901	1	22.3	10.1	2331	11.3	2002	335	44.74	6.86	1.33	0.62
2	1	1	F1 LZ L1	F1LZL1 3-2	1129	1	21	11.5	2276	10.4	1900	316	81.93	6.13	1.24	0.71
2	1	1	F1 LZ L1	F1LZL1 3-3	1046	2	21.6	10.5	2385	8.7	1951	322	39.75	6.01	1.24	1.12
2	1	1	F1 LZ L1	F1LZL1 4-1	881	1	27.7	11.9	4076	11.5	3610	192	39.75	7.06	1.08	1.12
2	1	1	F1 LZ L1	F1LZL1 4-2	186	1	36.2	12.8	2569	10.8	2385	525	16.17	11.18	1.51	1.18
2	1	1	F1 LZ L1	F1LZL1 4-3	373	2	41.5	10.6	4553	10.5	3902	164	14.98	5.13	2.05	1.06
2	1	1	F1 LZ L1	F1LZL1 5-1	332	1	30.7	9.5	2461	8.8	1626	593	38.28	6.14	1.08	0.47
2	1	1	F1 LZ L1	F1LZL1 5-2	1208	1	34.6	10.2	4878	10	4119	322	13.47	6.01	1.19	0.59
2	1	1	F1 LZ L1	F1LZL1 5-3	949	1	32.4	11.5	4770	10.4	4661	343	31.95	6.6	1.19	0.62
2	1	1	F1 LZ L1	F1LZL1 6-1	721	1	33.5	10.1	4986	11.3	4228	92	29.72	7.06	0.86	1.12
2	1	1	F1 LZ L1	F1LZL1 6-2	572	1	36.8	10.5	5745	11.7	4011	525	109.85	11.18	0.97	1.18
2	1	1	F1 LZ L1	F1LZL1 6-3	373	1	41.5	10.2	4553	10	3902	322	13.47	6.01	2.05	0.59
2	1	1	F1 LZ L1	F1LZL1 7-1	611	1	31.3	9.2	4553	11	4011	849	81.85	13.5	1.41	0.77
2	1	1	F1 LZ L1	F1LZL1 7-2	228	1	37.8	10.2	5528	10	4444	751	80.42	15.37	1.51	0.96
2	1	1	F1 LZ L1	F1LZL1 7-3	414	1	32.4	10.2	4228	10	3144	948	99.87	14.17	1.62	1.09
2	1	1	F1 LZ L1	F1LZL1 8-1	373	1	29.2	11.1	5203	9	4336	801	67.14	13.3	1.84	0.97
2	1	1	F1 LZ L1	F1LZL1 8-2	1140	1	33.5	9.7	4986	9	4119	967	83.51	14.49	1.37	1.03
2	1	1	F1 LZ L1	F1LZL1 8-3	881	1	36.8	8.8	5745	11	4661	825	87.51	14.27	1.19	0.77
2	1	1	F1 LZ L1	F1LZL1 9-1	653	1	34.6	9.7	4878	11	4228	777	94	14.85	1.3	1.12
2	1	1	F1 LZ L1	F1LZL1 9-2	613	1	32.4	12.5	4770	8	4011	735	81.98	14.05	1.19	1.03
2	1	1	F1 LZ L1	F1LZL1 9-3	653	1	34.6	9.7	4878	9	4228	767	83.51	14.49	1.3	1.03
2	1	1	F1 LZ L1	F1LZL1 10-1	352	1	25.1	12.8	2168	10.8	1372	849	80.42	13.5	1.33	0.77
2	1	1	F1 LZ L1	F1LZL1 10-2	903	1	21	10.5	2276	8.7	1372	751	38.28	15.37	1.33	0.96
2	1	1	F1 LZ L1	F1LZL1 10-3	1104	1	27.7	11.9	4076	11.5	1372	848	73.67	14.17	1.33	1.09
2	1	1	F1 LZ L1	F1LZL1 11-1	1405	1	36.2	12.8	2569	10.8	2054	392	14.98	7.06	1.41	1.12
2	1	1	F1 LZ L1	F1LZL1 11-2	1115	2	41.5	10.6	4553	10.5	1951	525	81.98	11.18	1.51	1.18
2	1	1	F1 LZ L1	F1LZL1 11-3	576	1	30.7	9.5	2461	8.8	2208	739	103.41	11.94	1.51	0.96
2	1	1	F1 LZ L1	F1LZL1 12-1	860	1	24.4	12.5	2656	8	2002	777	32.32	14.85	1.41	1.12
2	1	1	F1 LZ L1	F1LZL1 12-2	1088	1	22.3	9.7	2331	11	1900	735	37.52	14.05	1.3	1.03
2	1	1	F1 LZ L1	F1LZL1 12-3	1115	2	41.5	10.6	4553	10.5	1951	525	81.98	11.18	1.51	1.18
2	2	1	P2	splo 1-1	896	2	22.4	8.9	704	8.7	300	161	33.6	5.08	1.44	0.95
2	2	1	P2	splo 1-2	820	1	21.7	8.9	830	11.7	360	171	12.43	5.58	1.21	0.52
2	2	1	P2	splo 1-3	490	1	20.4	8.5	720	11.3	500	167	37.82	5.8	1.52	0.52
2	2	1	P2	splo 2-1	470	1	18.5	8.5	1150	9.7	1040	46	12.66	5.97	1.52	0.95
2	2	1	P2	splo 2-2	570	1	19.2	9.5	570	10.1	700	262	32.36	6.01	1.4	0.6
2	2	1	P2	splo 2-3	255	1	19.2	8.6	420	11.5	540	81	40.05	5.79	1.44	0.64
2	2	1	P2	splo 3-1	580	1	19.8	8.1	689	9.5	660	296	27.01	5.19	1.21	0.64
2	2	1	P2	splo 3-2	523	1	20.4	8.5	720	11.3	1480	46	25.12	5.97	1.52	0.95
2	2	1	P2	splo 3-3	1000	1	21.7	8.9	830	11.7	700	262	92.86	9.45	1.4	1
2	2	1	P2	splo 4-1	929	1	30.8	8.6	466	10	300	161	11.39	5.08	1.1	0.5
2	2	1	P2	splo 4-2	1020	2	17.2	9.7	751	10.4	1020	158	69.26	5.18	1.4	0.6
2	2	1	P2	splo 4-3	896	2	22.4	8.9	704	8.7	300	161	33.6	5.08	1.44	0.95
2	2	1	P2	splo 5-1	450	1	28.2	10.1	1650	11.5	1480	46	33.6	5.97	1.52	0.95
2	2	1	P2	splo 5-2	550	2	29.4	10.8	1400	10.8	700	262	13.67	9.45	1.4	1
2	2	1	P2	splo 5-3	235	3	24.8	9	1370	10.5	540	132	12.66	4.49	1.3	0.9
2	2	1	P2	splo 6-1	613	1	24.8	8	1563	8.8	660	296	32.36	5.19	1.1	0.4
2	2	1	P2	splo 6-2	929	1	30.8	8.6	466	10	300	161	11.39	5.08	1.1	0.5
2	2	1	P2	splo 6-3	853	2	17.2	9.7	751	10.4	360	171	27.01	5.58	1.21	0.52
2	2	1	P2	splo 7-1	600	1	28.8	10.6	402	8	1900	367	69.3	11.88	1.62	0.87
2	2	1	P2	splo 7-2	880	1	32.7	8.2	434	9	500	383	70.59	12.25	1.55	0.87
2	2	1	P2	splo 7-3	400	2	29.4	10.8	1400	10.8	1000	424	67.98	11.41	1.68	0.65
2	2	1	P2	splo 8-1	420	2	28.8	7.8	383	11	2400	424	69.19	11.41	1.68	0.65
2	2	1	P2	splo 8-2	630	1	30.8	8.6	466	10	1000	375	67.98	12.99	1.59	0.81
2	2	1	P2	splo 8-3	270	1	27.9	8.6	350	10	400	573	84.42	11.98	1.53	0.92
2	2	1	P2	splo 9-1	540	1	33.6	9.4	430	9	800	400	56.75	11.24	1.61	0.82
2	2	1	P2	splo 9-2	880	1	32.7	8.2	434	9	500	383	70.59	12.25	1.55	0.87
2	2	1	P2	splo 9-3	240	1	29.8	7.4	400	11	700	412	73.97	12.06	1.46	0.65
2	2	1	P2	splo 10-1	320	1	26	8.2	495	11	900	388	79.46	12.55	1.68	0.95
2	2	1	P2	splo 10-2	910	2	26.4	9	1600	10.5	2450	290	31.72	13.58	1.7	0.85
2	2	1	P2	splo 10-3	560	1	23.9	7	1200	9.6	730	444	41.64	9.95	1.5	0.74
2	2	1	P2	splo 11-1	590	2	28.9	8	1565	9.6	1290	271	27.32	10.32	1.4	0.87
2	2	1	P2	splo 11-2	610	2	22.4	8.9	704	8.7	1000	375	32.36	12.99	1.59	0.81
2	2	1	P2	splo 11-3	270	1	28.2	10.1	1650	11.5	400	573	62.27	11.98	1.53	0.92
2	2	1	P2	splo 12-1	540	2	29.4	10.8	1400	10.8	1480	46	12.66	5.97	1.52	0.95
2	2	1	P2	splo 12-2	913	3	24.8	9	1370	10.5	700	262	69.3	9.45	1.4	1
2	2	1	P2	splo 12-3	273	1	24.8	8	1563	8.8	1100	369	87.41	10.09	1.5	0.81
2	3	1	F1 LO L1	F1LOL1 1-1	908	1	18.5	9.7	1340	11.3	1212	54	84.5	6.92	1.64	1.08
2	3	1	F1 LO L1	F1LOL1 1-2	794	1	17.4	10.8	664	11.8	816	305	86.6	6.97	1.51	0.68
2	3	1	F1 LO L1	F1LOL1 1-3	760	1	16	9.8	489	13.4	629	94	105.31	6.71	1.55	0.73
2	3	1	F1 LO L1	F1LOL1 2-1	690	1	16.6	9.2	803	11.1	769	345	48.73	6.02	1.31	0.73
2	3	1	F1 LO L1	F1LOL1 2-2	227	2	19.3	10.1	820	10	350	188	59.52	5.89	1.55	1.08
2	3	1	F1 LO L1	F1LOL1 2-3	272	2	14.8	10.1	967	13.7	419	199	97.83	6.47	1.31	0.59
2	3	1	F1 LO L1	F1LOL1 3-1	511	1	17.1	9.7	839	13	583	195	58.8	6.72	1.64	0.59
2	3	1	F1 LO L1	F1LOL1 3-2	579	2	18.7	11	875	12.3	1188	184	64.4	6	1.51	0.68
2	3	1	F1 LO L1	F1LOL1 3-3	220	2	19.3	10.1	820	10.1	350	188	67.98	5.89	1.55	1.08
2	3	1	F1 LO L1	F1LOL1 4-1	722	1	23.8	11.5	1922	13.4	1724	54	66.48	6.92	1.64	1.08
2	3	1	F1 LO L1	F1LOL1 4-2	644	2	22.3	12.3	1631	12.6	816	305	67.98	10.95	1.51	1.14
2	3	1	F1 LO L1	F1LOL1 4-3	182	3	18.7	10.3	1596	12.2	629	154	73.86	5.2	1.4	1.03
2	3	1	F1 LO L1	F1LOL1 5-1	347	1	32.6	9.1	1821	10.3	769	345	88.93	6.02	1.19	0.46
2	3	1	F1 LO L1	F1LOL1 5-2	585	1	30.8	9.8	543	11.7	350	188	58.8	5.89	1.19	0.57
2	3	1	F1 LO L1	F1LOL1 5-3	653	2	19.3	11	875	12.1	419	199	84.5	6.47	1.31	0.59
2	3	1	F1 LO L1	F1LOL1 6-1	408	1	17.6	9.7	839	13.2	1724	54	88.93	6.92	1.64	1.08
2	3	1	F1 LO L1	F1LOL1 6-2	908	1	32.6	10.1	967	13.6	816	305	105.31	10.95	1.51	1.14
2	3	1	F1 LO L1	F1LOL1 6-3	585	1	30.8	9.8	543	11.7	350	188	53.59	5.89	1.19	0.57
2	3	1	F1 LO L1	F1LOL1 7-1	408	3	17.6	8.9	446	12.8	2796	494	64.4	13.22	1.81	0.74
2	3	1	F1 LO L1	F1LOL1 7-2	908	1	16.6	9	543	11.7	1165	437	99.59	15.06	1.72	0.92
2	3	1	F1 LO L1	F1LOL1 7-3	1430	1	21.6	10.6	408	11	466	668	117.12	13.88	1.65	1.05
2	3	1	F1 LO L1	F1LOL1 8-1	1616	1	23.8	10.7	501	11.2	932	466	143.02	13.03	1.74	0.93
2	3	1	F1 LO L1	F1LOL1 8-2	885	1	22.3	9.3	506	10	583	466	73.86	14.2	1.67	0.99
2	3	1	F1 LO L1	F1LOL1 8-3	295	1	25.3	8.4	466	13.3	816	480	88.93	13.98	1.58	0.74
2	3	1	F1 LO L1	F1LOL1 9-1	749	1	22.3	9.3	577	12.8	1049	452	52.91	14.55	1.81	1.08
2	3	1	F1 LO L1	F1LOL1 9-2	1089	1	20.1	12.1	468	9.3	2214	428	64.4	13.77	1.75	0.99
2	3	1	F1 LO L1	F1LOL1 9-3	885	1	22.3	9.3	506	10.5	583	446	48.73	14.2	1.67	0.99
2	3	1	F1 LO L1	F1LOL1 10-1	1429	2	30.8	12.3	1631	12.6	1165	494	88.93	13.22	1.81	0.74
2	3	1	F1 LO L1	F1LOL1 10-2	1570	2	16.6	10.1	820	10.1	1165	437	99.59	15.06	1.72	0.92
2	3	1	F1 LO L1	F1LOL1 10-3	840	2	21.6	11.5	1922	13.4	466	668	104.36	13.88	1.65	1.05
2	3	1	F1 LO L1	F1LOL1 11-1	250	2	32.6	12.3	1631	12.6	1724	54	147.52	6.92	1.64	1.08
2	3	1	F1 LO L1	F1LOL1 11-2	824	3	30.8	10.3	1596	12.2	816	305	84.5	10.95	1.51	1.14
2	3	1	F1 LO L1	F1LOL1 11-3	1164	1	19.8	9.1	1821	10.3	1282	430	86.6	11.69	1.62	0.92
2	3	1	F1 LO L1	F1LOL1 12-1	756	1	17	12.1	468	9.3	1049	452	115.83	14.55	1.81	1.08
2	3	1	F1 LO L1	F1LOL1 12-2	908	1	15.3	9.3	577	12.8	2214	428	48.73	13.77	1.75	0.99
2	3	1	F1 LO L1	F1LOL1 12-3	824	3	30.8	10.6	1596	12	814	305	67.98	10.95	1.51	1.14
2	4	1	F1 LS L1	F1LSL1 1-1	500	1	22.3	14.4	1459	10.5	1320	125	102.67	11.3	1.83	1.61
2	4	1	F1 LS L1	F1LSL1 1-2	405	2	23.2	16.1	723	11	888	170	105.23	11.38	1.69	1.01
2	4	1	F1 LS L1	F1LSL1 1-3	802	1	23.2	14.5	533	12.5	685	53	127.95	10.96	1.74	1.08
2	4	1	F1 LS L1	F1LSL1 2-1	1073	2	23.9	13.7	874	10.3	838	192	59.2	9.82	1.46	1.08
2	4	1	F1 LS L1	F1LSL1 2-2	847	3	27	15	893	9.4	381	105	72.31	9.62	1.74	1.61
2	4	1	F1 LS L1	F1LSL1 2-3	513	2	26.2	14	1053	12.7	457	111	118.86	10.56	1.46	0.88
2	4	1	F1 LS L1	F1LSL1 3-1	317	1	24.6	14.4	914	12.3	635	109	71.44	10.98	1.83	0.88
2	4	1	F1 LS L1	F1LSL1 3-2	765	3	20.8	16.4	953	11.3	1294	103	78.25	9.81	1.69	1.01
2	4	1	F1 LS L1	F1LSL1 3-3	1135	3	27	15	893	9.4	381	105	82.59	9.62	1.74	1.61
2	4	1	F1 LS L1	F1LSL1 4-1	909	1	34	17.1	2094	12.5	1878	30	80.78	11.3	1.83	1.61
2	4	1	F1 LS L1	F1LSL1 4-2	1530	3	35.5	18.3	1777	11.7	888	170	82.59	17.89	1.69	1.69
2	4	1	F1 LS L1	F1LSL1 4-3	446	4	29.9	15.2	1739	11.4	685	86	89.75	8.5	1.57	1.52
2	4	1	F1 LS L1	F1LSL1 5-1	843	2	29.9	13.5	1983	9.5	838	192	108.05	9.82	1.33	0.68
2	4	1	F1 LS L1	F1LSL1 5-2	940	1	37.2	14.5	591	10.9	381	105	71.44	9.62	1.33	0.85
2	4	1	F1 LS L1	F1LSL1 5-3	1493	3	20.8	16.4	953	11.3	457	111	102.67	10.56	1.46	0.88
2	4	1	F1 LS L1	F1LSL1 6-1	808	1	24.6	14.4	914	12.3	1878	30	108.05	11.3	1.83	1.61
2	4	1	F1 LS L1	F1LSL1 6-2	905	2	26.2	15	1053	12.7	888	170	127.95	17.89	1.69	1.69
2	4	1	F1 LS L1	F1LSL1 6-3	900	2	37.2	14.5	591	10.9	381	105	65.11	9.62	1.33	0.85
2	4	1	F1 LS L1	F1LSL1 7-1	746	3	34.8	13.2	486	11.9	3046	276	78.25	21.6	2.03	1.1
2	4	1	F1 LS L1	F1LSL1 7-2	765	2	37.2	14.5	591	10.9	1269	244	121	24.59	1.92	1.37
2	4	1	F1 LS L1	F1LSL1 7-3	592	1	33.7	14.5	444	10.9	508	372	142.3	22.68	1.85	1.56
2	4	1	F1 LS L1	F1LSL1 8-1	541	1	40.6	15.9	546	9.8	1015	260	173.77	21.28	1.94	1.39
2	4	1	F1 LS L1	F1LSL1 8-2	612	2	39.5	13.9	551	9.8	635	249	89.75	23.19	1.87	1.47
2	4	1	F1 LS L1	F1LSL1 8-3	416	1	36	12.5	508	11.9	888	268	108.05	22.83	1.76	1.1
2	4	1	F1 LS L1	F1LSL1 9-1	864	3	31.4	13.9	628	11.9	1142	252	64.29	23.76	2.03	1.61
2	4	1	F1 LS L1	F1LSL1 9-2	1135	1	34.8	17.9	510	8.7	2411	239	78.25	22.49	1.96	1.47
2	4	1	F1 LS L1	F1LSL1 9-3	1073	2	39.5	13.9	551	9.8	635	249	59.2	23.19	1.87	1.47
2	4	1	F1 LS L1	F1LSL1 10-1	843	3	35.5	18.3	1777	11.7	1269	276	108.05	21.6	2.03	1.1
2	4	1	F1 LS L1	F1LSL1 10-2	1538	3	27	15	893	9.4	1269	244	121	24.59	1.92	1.37
2	4	1	F1 LS L1	F1LSL1 10-3	1237	1	34	17.1	2094	12.5	508	372	126.8	22.68	1.85	1.56
2	4	1	F1 LS L1	F1LSL1 11-1	890	3	35.5	18.3	1777	11.7	1878	30	179.24	11.3	1.83	1.61
2	4	1	F1 LS L1	F1LSL1 11-2	847	5	29.9	15.2	1739	11.4	888	170	102.67	17.89	1.69	1.69
2	4	1	F1 LS L1	F1LSL1 11-3	1592	1	29.9	13.5	1983	9.5	1396	240	105.23	19.1	1.81	1.37
2	4	1	F1 LS L1	F1LSL1 12-1	808	2	34.8	17.9	510	8.7	1142	252	140.74	23.76	2.03	1.61
2	4	1	F1 LS L1	F1LSL1 12-2	843	1	31.4	13.9	628	11.9	2411	239	59.2	22.49	1.96	1.47
2	4	1	F1 LS L1	F1LSL1 12-3	800	5	29.9	15.2	1739	11	888	170	82.59	17.89	1.69	1.69
3	1	1	F1 OZ L1	F1OZL1 1-1	219	2	17.6	10.4	2154	18.3	1779	850	131.55	16.22	1.25	1.21
3	1	1	F1 OZ L1	F1OZL1 1-2	525	2	16.6	9.4	2639	20.3	1971	826	107.73	16.31	1.21	1.11
3	1	1	F1 OZ L1	F1OZL1 1-3	576	1	15.3	12.2	1939	16.2	1395	827	90.68	13.31	1.18	1.1
3	1	1	F1 OZ L1	F1OZL1 2-1	743	1	16.3	15.8	2477	15.2	1923	849	90.41	15.26	1.28	1.2
3	1	1	F1 OZ L1	F1OZL1 2-2	582	2	18.4	13	2369	19.3	1827	836	133.76	14.57	1.19	1.11
3	1	1	F1 OZ L1	F1OZL1 2-3	343	1	14.2	13.5	2800	16.2	2068	851	85.89	15.14	1.29	1.13
3	1	1	F1 OZ L1	F1OZL1 3-1	501	1	16.3	12.4	2316	14.2	1875	697	103.14	15.76	1.28	1.23
3	1	1	F1 OZ L1	F1OZL1 3-2	628	1	17.8	15.3	2262	18.3	1779	738	112.55	14.91	1.19	1.16
3	1	1	F1 OZ L1	F1OZL1 3-3	582	1	18.4	13	2369	19.3	1827	863	133.76	14.57	1.19	1.11
3	1	1	F1 OZ L1	F1OZL1 4-1	490	3	29	22.7	4050	19.8	3380	827	91.11	13.52	1.04	0.44
3	1	1	F1 OZ L1	F1OZL1 4-2	104	1	21.3	18	2552	23.5	2233	849	90.68	13.44	1.45	1.33
3	1	1	F1 OZ L1	F1OZL1 4-3	207	1	20.8	14	4523	26.1	3654	296	103.14	16.12	1.97	1.26
3	1	1	F1 OZ L1	F1OZL1 5-1	184	1	28	11.8	2445	14	1523	552	126.78	14.93	1.04	1.18
3	1	1	F1 OZ L1	F1OZL1 5-2	672	2	29.3	15.2	4847	22.3	3857	697	116.1	11.52	1.14	1.04
3	1	1	F1 OZ L1	F1OZL1 5-3	528	1	18.4	13	4739	32.5	4365	738	85.89	14.48	1.14	0.44
3	1	1	F1 OZ L1	F1OZL1 6-1	401	1	16.8	13.5	4954	24.4	3959	720	120.39	13.92	0.83	0.74
3	1	1	F1 OZ L1	F1OZL1 6-2	318	1	31	10.5	5708	29.4	3756	680	90.41	14.7	0.93	0.44
3	1	1	F1 OZ L1	F1OZL1 6-3	207	1	29.3	15.2	4523	26.1	3654	697	116.12	16.12	1.97	1.26
3	1	1	F1 OZ L1	F1OZL1 7-1	340	2	16.8	13.5	4523	22.3	3756	720	116.08	13.52	1.35	1.16
3	1	1	F1 OZ L1	F1OZL1 7-2	127	1	15.8	11.6	5493	27.4	4162	680	101.25	13.44	1.45	1.17
3	1	1	F1 OZ L1	F1OZL1 7-3	230	1	20.6	19.3	4200	27.4	2944	627	82.44	16.12	1.56	1.11
3	1	1	F1 OZ L1	F1OZL1 8-1	207	2	29	22.7	5170	26.4	4060	763	80.98	15.55	1.76	1.36
3	1	1	F1 OZ L1	F1OZL1 8-2	634	1	21.3	18	4954	24.4	3857	850	100.94	15.91	1.32	1.18
3	1	1	F1 OZ L1	F1OZL1 8-3	490	2	24.1	19.3	5708	24.4	4365	519	67.36	14.48	1.14	1.14
3	1	1	F1 OZ L1	F1OZL1 9-1	363	1	21.3	20	4847	22.3	3959	589	84.15	13.92	1.24	1.13
3	1	1	F1 OZ L1	F1OZL1 9-2	341	1	29.3	19.1	4739	20.3	3756	589	100.15	14.7	1.14	1.11
3	1	1	F1 OZ L1	F1OZL1 9-3	363	1	21.3	18	4847	22.3	3959	850	100.94	13.92	1.24	1.13
3	1	1	F1 OZ L1	F1OZL1 10-1	196	2	21.4	15.2	2154	20.3	1285	627	82.44	18.65	1.28	1.17
3	1	1	F1 OZ L1	F1OZL1 10-2	502	1	15.8	11.6	2262	18.3	1285	827	67.2	18.65	1.28	1.17
3	1	1	F1 OZ L1	F1OZL1 10-3	614	1	20.6	19.3	4050	23.9	1285	649	82.57	18.65	1.28	1.17
3	1	1	F1 OZ L1	F1OZL1 11-1	781	1	31	10.5	2552	26.6	1923	296	112.55	8.16	1.35	1.04
3	1	1	F1 OZ L1	F1OZL1 11-2	620	1	29.3	15.2	4523	15.9	1827	552	92.82	18.43	1.45	1.18
3	1	1	F1 OZ L1	F1OZL1 11-3	320	2	18.8	17.7	2445	21.1	2068	697	90.68	11.14	1.45	1.26
3	1	1	F1 OZ L1	F1OZL1 12-1	478	2	23.7	16.2	2639	20.3	1875	738	85.89	15.76	1.35	1.11
3	1	1	F1 OZ L1	F1OZL1 12-2	605	2	15	14.6	2316	21.6	1779	544	147.12	14.91	1.24	1.04
3	1	1	F1 OZ L1	F1OZL1 12-3	620	1	29.3	15.4	4523	15.9	1827	552	92.82	18.43	1.45	1.18
3	2	1	F1 OL L1	F1OLL1 1-1	920	1	18.7	10	1375	11.6	1244	55	14.93	7.04	1.62	1.12
3	2	1	F1 OL L1	F1OLL1 1-2	805	2	17.6	11.2	682	12.1	837	313	38.15	7.09	1.5	0.71
3	2	1	F1 OL L1	F1OLL1 1-3	771	1	16.2	10.1	502	13.8	646	97	47.22	6.83	1.54	0.75
3	2	1	F1 OL L1	F1OLL1 2-1	699	2	16.7	9.5	824	11.4	789	354	31.84	6.12	1.29	0.75
3	2	1	F1 OL L1	F1OLL1 2-2	230	1	19.5	10.4	842	10.4	359	193	39.61	5.99	1.54	1.12
3	2	1	F1 OL L1	F1OLL1 2-3	276	1	15	10.6	993	14	431	205	14.65	6.58	1.29	0.61
3	2	1	F1 OL L1	F1OLL1 3-1	518	1	17.3	10.1	861	13.5	598	200	44.59	6.84	1.62	0.61
3	2	1	F1 OL L1	F1OLL1 3-2	587	1	19.8	10.3	898	12.4	1220	189	81.66	6.11	1.5	0.71
3	2	1	F1 OL L1	F1OLL1 3-3	230	2	19.5	10.5	842	10.4	359	193	39.61	5.99	1.54	1.12
3	2	1	F1 OL L1	F1OLL1 4-1	725	2	24.1	11.9	1973	13.8	1770	55	39.61	7.04	1.62	1.12
3	2	1	F1 OL L1	F1OLL1 4-2	653	1	22.6	12.7	1674	12.9	837	313	16.12	11.14	1.5	1.18
3	2	1	F1 OL L1	F1OLL1 4-3	184	1	18	10.6	1639	12.6	646	158	14.93	5.29	1.39	1.06
3	2	1	F1 OL L1	F1OLL1 5-1	352	2	32.9	9.4	1869	10.5	789	354	38.15	6.12	1.17	0.47
3	2	1	F1 OL L1	F1OLL1 5-2	593	1	32.1	10.1	557	12	359	193	13.43	5.99	1.17	0.59
3	2	1	F1 OL L1	F1OLL1 5-3	662	1	19.5	11.4	898	12.4	431	205	31.84	6.58	1.29	0.61
3	2	1	F1 OL L1	F1OLL1 6-1	414	1	17.8	10	861	13.5	1770	55	29.62	7.04	1.62	1.12
3	2	1	F1 OL L1	F1OLL1 6-2	920	1	32.9	10.5	993	14	837	313	109.48	11.14	1.5	1.18
3	2	1	F1 OL L1	F1OLL1 6-3	593	1	30.1	10.1	557	12	359	193	13.43	5.99	1.17	0.59
3	2	1	F1 OL L1	F1OLL1 7-1	414	2	17.8	9.2	458	13.2	2870	507	81.58	13.45	1.79	0.77
3	2	1	F1 OL L1	F1OLL1 7-2	920	1	16.7	10.1	557	12	1196	449	80.15	15.32	1.7	0.95
3	2	1	F1 OL L1	F1OLL1 7-3	1449	1	21.8	10.1	419	12	478	685	99.53	14.12	1.63	1.08
3	2	1	F1 OL L1	F1OLL1 8-1	1638	2	24.1	11.1	514	10.8	957	478	66.91	13.25	1.72	0.97
3	2	1	F1 OL L1	F1OLL1 8-2	897	1	22.6	9.7	519	10.8	598	458	83.23	14.44	1.66	1.03
3	2	1	F1 OL L1	F1OLL1 8-3	299	1	25.6	8.7	478	13.2	837	493	87.21	14.22	1.56	0.77
3	2	1	F1 OL L1	F1OLL1 9-1	759	2	22.6	9.7	592	13.2	1076	464	93.68	14.8	1.79	1.12
3	2	1	F1 OL L1	F1OLL1 9-2	1104	2	20.3	12.5	481	9.6	2272	439	81.7	14.01	1.73	1.03
3	2	1	F1 OL L1	F1OLL1 9-3	897	1	22.6	9.7	519	10.8	598	458	83.23	14.44	1.66	1.03
3	2	1	F1 OL L1	F1OLL1 10-1	1449	1	31.1	12.7	1674	12.9	1196	507	80.15	13.45	1.79	0.77
3	2	1	F1 OL L1	F1OLL1 10-2	1592	1	16.7	10.5	842	10.4	1196	449	38.15	15.32	1.7	0.95
3	2	1	F1 OL L1	F1OLL1 10-3	851	1	21.8	11.9	1973	13.8	478	685	73.42	14.12	1.63	1.08
3	2	1	F1 OL L1	F1OLL1 11-1	253	2	32.9	12.7	1674	12.9	1770	55	14.93	7.04	1.62	1.12
3	2	1	F1 OL L1	F1OLL1 11-2	835	1	31.1	10.6	1639	12.6	837	313	81.7	11.14	1.5	1.18
3	2	1	F1 OL L1	F1OLL1 11-3	1180	1	20	9.4	1869	10.5	1316	441	103.06	11.9	1.6	0.95
3	2	1	F1 OL L1	F1OLL1 12-1	766	2	17.2	12.5	481	9.6	1076	464	31.21	14.8	1.79	1.12
3	2	1	F1 OL L1	F1OLL1 12-2	920	2	15.4	9.7	592	13.2	2272	439	37.4	14.01	1.73	1.03
3	2	1	F1 OL L1	F1OLL1 12-3	835	2	31.1	10.6	1639	12.6	837	313	81.7	11.14	1.5	1.18
3	3	1	P3	spov 1-1	255	1	17.5	11.1	2132	11.5	1300	357	75.69	12.69	1.76	0.72
3	3	1	P3	spov 1-2	100	1	18.1	9.4	1568	12.5	1800	514	89.95	11.4	1.62	0.8
3	3	1	P3	spov 1-3	315	2	22.3	21	2600	21	1100	400	61.27	11.41	1.68	0.65
3	3	1	P3	spov 2-1	400	1	17.3	7.5	822	14	600	411	88.47	11.59	1.43	0.59
3	3	1	P3	spov 2-2	350	2	16.3	6.8	763	15	1480	496	72.45	10.97	1.56	0.74
3	3	1	P3	spov 2-3	335	1	15	8.8	1600	10.5	900	400	60.98	11.41	1.68	0.65
3	3	1	P3	spov 3-1	304	1	15.5	12	2051	12.5	650	314	60.8	13.58	1.69	0.88
3	3	1	P3	spov 3-2	100	1	18.1	9.4	1568	12.5	1800	514	89.95	11.4	1.62	0.8
3	3	1	P3	spov 3-3	120	1	13.9	9.8	1930	12.5	2400	315	57.76	11.82	1.73	0.76
3	3	1	P3	spov 4-1	225	1	16	9	1850	11.5	1100	337	69.36	11.56	1.61	0.78
3	3	1	P3	spov 4-2	258	1	28.8	11	1400	12	1100	337	78.08	11.56	1.8	1
3	3	1	P3	spov 4-3	180	1	16.5	9.8	1810	10.5	1550	348	78.08	13.2	1.74	0.62
3	3	1	P3	spov 5-1	400	1	15.5	8.4	1859	13.5	1500	329	68.09	12.5	1.69	0.79
3	3	1	P3	spov 5-2	284	1	20.9	13	2374	19	1250	314	60.98	13.58	1.69	0.88
3	3	1	P3	spov 5-3	80	1	17.5	11.1	2132	11.5	1800	143	69.36	13.59	1.9	1.05
3	3	1	P3	spov 6-1	153	1	30.5	7.6	1500	10.2	2400	267	85.26	13.32	1.8	1
3	3	1	P3	spov 6-2	258	1	28.8	11	1400	12	1100	337	78.08	11.56	1.8	1
3	3	1	P3	spov 6-3	288	1	18.1	9.4	1568	12.5	1300	357	57.76	12.69	1.9	0.9
3	3	1	P3	spov 7-1	180	1	16.5	9.8	1810	10.5	1550	348	80.96	13.2	1.74	0.62
3	3	1	P3	spov 7-2	400	1	30.5	7.6	1500	10.2	1500	329	60.8	12.5	1.69	0.79
3	3	1	P3	spov 7-3	692	1	15.5	8.4	1859	13.5	1100	400	45.19	11.41	1.68	0.65
3	3	1	P3	spov 8-1	370	1	20.2	14	2883	16	1250	314	55.53	13.58	1.69	0.88
3	3	1	P3	spov 8-2	110	1	30.5	7.6	1500	10.2	1800	143	75.69	13.59	1.9	1.05
3	3	1	P3	spov 8-3	630	1	20.2	14	2883	16	1400	303	55.44	14.82	1.71	0.92
3	3	1	P3	spov 9-1	712	2	22.3	21	2600	21	1000	369	54.46	16.21	1.64	0.98
3	3	1	P3	spov 9-2	390	1	20.9	13	2374	19	1200	411	67.88	13.52	1.76	0.9
3	3	1	P3	spov 9-3	130	1	23.7	14	2204	21	1100	251	45.3	14.02	1.75	0.88
3	3	1	P3	spov 10-1	330	1	20.9	15	2713	17	500	285	56.59	13.7	1.71	0.96
3	3	1	P3	spov 10-2	480	1	18.8	15	2996	19	700	285	67.35	15.05	1.63	0.87
3	3	1	P3	spov 10-3	390	1	20.9	13	2374	19	1200	411	67.88	13.52	1.76	0.9
3	3	1	P3	spov 11-1	630	1	28.8	11	1400	12	1400	303	55.44	14.82	1.71	0.92
3	3	1	P3	spov 11-2	360	2	15.9	15	1722	15.8	1400	221	56.56	6.55	1.55	0.65
3	3	1	P3	spov 11-3	280	2	14.3	11	1650	14.6	600	222	33.33	6.79	1.57	0.78
3	3	1	P3	spov 12-1	615	1	16.4	14	1901	16.4	800	238	40.95	6.64	1.52	0.77
3	3	1	P3	spov 12-2	363	1	28.8	11	1400	12	2400	267	62.42	13.32	1.8	1
3	3	1	P3	spov 12-3	513	1	18.5	15	1399	13.7	1100	337	60.98	11.56	1.8	1
3	4	1	F1 OS L1	F1OSL1 1-1	464	1	23.4	13.7	839	14.2	608	420	101.29	26.66	2.22	1.08
3	4	1	F1 OS L1	F1OSL1 1-2	406	3	22	12.4	779	15.2	1501	507	103.81	25.23	2.25	1.35
3	4	1	F1 OS L1	F1OSL1 1-3	388	1	20.3	16.1	1634	10.6	913	409	126.22	26.24	2.38	1.19
3	4	1	F1 OS L1	F1OSL1 2-1	352	2	21.9	21	2094	12.7	659	321	58.4	31.23	2.11	1.61
3	4	1	F1 OS L1	F1OSL1 2-2	116	2	24.5	17.1	1601	12.7	1825	525	71.34	26.22	2.32	1.46
3	4	1	F1 OS L1	F1OSL1 2-3	139	2	18.8	17.9	1971	12.7	2434	322	117.26	27.19	1.45	1.39
3	4	1	F1 OS L1	F1OSL1 3-1	261	1	21.6	16.4	1889	11.7	1115	344	70.48	26.59	2.23	1.42
3	4	1	F1 OS L1	F1OSL1 3-2	296	2	23.7	20.2	2177	11.7	1318	365	77.19	29.19	1.45	1.31
3	4	1	F1 OS L1	F1OSL1 3-3	116	2	24.5	17.1	1601	12.7	1825	525	81.48	26.22	1.85	1.46
3	4	1	F1 OS L1	F1OSL1 4-1	365	3	38.3	30.1	2655	21.3	1115	409	79.69	26.24	1.72	1.19
3	4	1	F1 OS L1	F1OSL1 4-2	329	2	28.3	23.7	2424	19.3	1268	321	81.48	31.23	2.11	1.61
3	4	1	F1 OS L1	F1OSL1 4-3	93	1	23.7	20.2	2177	11.7	1825	146	88.54	31.26	2.21	1.92
3	4	1	F1 OS L1	F1OSL1 5-1	177	2	41.2	13.9	1532	10.3	2434	273	106.6	30.64	2.23	1.82
3	4	1	F1 OS L1	F1OSL1 5-2	299	2	38.9	20.1	1429	12.2	1115	344	70.48	26.59	2.38	1.82
3	4	1	F1 OS L1	F1OSL1 5-3	334	1	24.5	17.1	1601	12.7	1318	365	101.29	29.19	2.11	1.64
3	4	1	F1 OS L1	F1OSL1 6-1	209	2	22.3	17.9	1848	10.6	1572	356	106.6	30.36	2.21	1.13
3	4	1	F1 OS L1	F1OSL1 6-2	464	2	41.2	13.9	1532	10.3	1521	336	126.22	28.75	2.23	1.44
3	4	1	F1 OS L1	F1OSL1 6-3	299	1	38.9	20.1	1429	12.2	1115	344	64.24	26.59	2.38	1.82
3	4	1	F1 OS L1	F1OSL1 7-1	209	2	22.3	17.9	1848	10.6	1572	356	77.19	30.36	2.11	1.13
3	4	1	F1 OS L1	F1OSL1 7-2	465	2	21	15.3	1898	13.7	1521	336	119.37	28.75	1.64	1.44
3	4	1	F1 OS L1	F1OSL1 7-3	760	2	27.3	25.5	2944	16.2	1420	310	140.38	34.09	2.07	1.68
3	4	1	F1 OS L1	F1OSL1 8-1	826	3	38.3	30.1	2655	21.3	1014	377	171.42	37.28	1.89	1.79
3	4	1	F1 OS L1	F1OSL1 8-2	452	1	28.3	23.7	2424	19.3	1217	420	88.54	31.1	2.42	1.64
3	4	1	F1 OS L1	F1OSL1 8-3	151	2	32	25.5	2250	21.3	1115	257	106.6	32.25	2.38	1.61
3	4	1	F1 OS L1	F1OSL1 9-1	382	2	28.3	27.4	2770	17.2	507	291	63.42	31.51	2.38	1.75
3	4	1	F1 OS L1	F1OSL1 9-2	556	1	27.4	25.4	3059	19.3	710	291	77.19	34.62	2.38	1.59
3	4	1	F1 OS L1	F1OSL1 9-3	452	2	28.3	23.7	2424	19.3	1217	420	58.4	31.1	2.11	1.64
3	4	1	F1 OS L1	F1OSL1 10-1	730	2	38.9	20.1	1429	12.2	1420	310	106.6	34.09	2.23	1.68
3	4	1	F1 OS L1	F1OSL1 10-2	802	2	21	15.3	1898	13.7	1115	409	119.37	26.24	1.81	1.19
3	4	1	F1 OS L1	F1OSL1 10-3	429	1	27.3	25.5	2944	16.2	1268	321	125.09	31.23	2.65	1.61
3	4	1	F1 OS L1	F1OSL1 11-1	127	1	41.2	13.9	1532	10.3	1825	146	176.82	31.26	1.59	1.92
3	4	1	F1 OS L1	F1OSL1 11-2	421	2	38.9	20.1	1429	12.2	2434	273	101.29	30.64	2.32	1.82
3	4	1	F1 OS L1	F1OSL1 11-3	595	2	27.4	25	1428	13.9	1115	344	103.81	26.59	2.11	1.82
3	4	1	F1 OS L1	F1OSL1 12-1	386	3	27.4	21.5	1758	16	1318	365	138.84	29.19	2.21	1.64
3	4	1	F1 OS L1	F1OSL1 12-2	464	4	20.1	19.3	1685	14.8	2028	269	58.4	34.09	2.23	1.77
3	4	1	F1 OS L1	F1OSL1 12-3	421	1	38.9	20.1	1429	12.2	2434	273	81.48	30.64	2.11	1.82
4	1	1	F1 SZ L1	F1SZL1 1-1	285	8	23.7	20	9017	32.1	9710	385	89.82	22.37	1.53	1.02
4	1	1	F1 SZ L1	F1SZL1 1-2	685	2	28.6	26.2	6930	25.9	7328	395	92.05	22.49	1.48	0.94
4	1	1	F1 SZ L1	F1SZL1 1-3	751	3	24.6	21.2	6377	24.2	6778	441	111.93	18.76	1.44	0.92
4	1	1	F1 SZ L1	F1SZL1 2-1	969	6	22	21.2	5940	22.4	6229	166	51.79	21.04	1.56	1.01
4	1	1	F1 SZ L1	F1SZL1 2-2	759	8	25.3	18.7	4620	22.9	5038	149	63.26	20.09	1.46	0.94
4	1	1	F1 SZ L1	F1SZL1 2-3	448	2	27.7	20	2970	13.5	2061	385	103.98	20.88	1.57	0.95
4	1	1	F1 SZ L1	F1SZL1 3-1	653	3	26.1	18.7	1147	9.8	6320	292	62.49	21.72	1.56	1.04
4	1	1	F1 SZ L1	F1SZL1 3-2	819	3	24.6	23.7	1155	11.5	1191	441	68.45	20.57	1.46	0.97
4	1	1	F1 SZ L1	F1SZL1 3-3	759	6	25.3	18.7	5940	22.4	6229	599	72.25	20.09	1.46	0.94
4	1	1	F1 SZ L1	F1SZL1 4-1	638	8	32.4	13.1	4620	22.9	5038	149	70.66	18.64	1.27	0.37
4	1	1	F1 SZ L1	F1SZL1 4-2	135	5	42.4	14	4785	24.7	5221	225	72.25	18.54	1.77	1.12
4	1	1	F1 SZ L1	F1SZL1 4-3	270	3	48.7	24.6	5478	25.4	6641	305	78.51	22.22	2.41	1.06
4	1	1	F1 SZ L1	F1SZL1 5-1	240	3	36	14.3	6023	22.2	6320	292	94.52	20.59	1.27	1
4	1	1	F1 SZ L1	F1SZL1 5-2	876	3	40.5	24.9	6765	29	6595	300	62.49	15.88	1.39	0.87
4	1	1	F1 SZ L1	F1SZL1 5-3	688	2	38	31.2	1155	11	1099	210	89.82	19.96	1.39	0.37
4	1	1	F1 SZ L1	F1SZL1 6-1	523	3	39.3	26.2	1147	9.8	7694	305	94.52	19.2	1.01	0.62
4	1	1	F1 SZ L1	F1SZL1 6-2	415	3	43.1	28.7	6023	22.2	6320	292	111.93	20.28	1.14	0.37
4	1	1	F1 SZ L1	F1SZL1 6-3	270	3	48.6	24.6	6765	29	6595	300	56.96	22.22	2.41	1.06
4	1	1	F1 SZ L1	F1SZL1 7-1	443	2	36.7	24.9	4950	25.8	5313	277	68.45	18.64	1.65	0.97
4	1	1	F1 SZ L1	F1SZL1 7-2	165	4	44.3	32.4	1692	11.9	3389	789	105.85	18.54	1.77	0.99
4	1	1	F1 SZ L1	F1SZL1 7-3	300	3	38	23.7	1280	11.9	989	886	124.48	22.22	1.9	0.94
4	1	1	F1 SZ L1	F1SZL1 8-1	270	3	34.2	26.2	1616	14.1	751	927	152.01	21.43	2.15	1.15
4	1	1	F1 SZ L1	F1SZL1 8-2	826	8	39.3	26.2	9017	32.1	9710	689	78.51	21.93	1.61	1
4	1	1	F1 SZ L1	F1SZL1 8-3	638	2	43.1	28.7	6930	25.9	7328	612	94.52	19.96	1.39	0.96
4	1	1	F1 SZ L1	F1SZL1 9-1	473	3	40.5	24.9	6377	24.2	6778	441	56.24	19.2	1.52	0.95
4	1	1	F1 SZ L1	F1SZL1 9-2	445	7	38	22.4	5940	22.4	6320	166	68.45	20.28	1.39	0.94
4	1	1	F1 SZ L1	F1SZL1 9-3	473	6	40.5	24.9	5940	22	6229	166	51.79	19.2	1.52	0.95
4	1	1	F1 SZ L1	F1SZL1 10-1	255	3	29.4	14.1	6023	22.6	6320	292	94.52	25.72	1.56	0.99
4	1	1	F1 SZ L1	F1SZL1 10-2	655	2	24.6	23.7	1294	14.7	1374	808	105.85	25.72	1.56	0.99
4	1	1	F1 SZ L1	F1SZL1 10-3	801	3	32.4	25.6	1592	14.1	724	763	110.92	25.72	1.56	0.99
4	1	1	F1 SZ L1	F1SZL1 11-1	1018	1	42.4	14	2131	10.8	3215	849	156.8	11.25	1.65	0.87
4	1	1	F1 SZ L1	F1SZL1 11-2	808	8	48.7	18.3	4620	22.9	5038	149	89.82	25.41	1.77	1
4	1	1	F1 SZ L1	F1SZL1 11-3	418	5	36	24.3	4785	24.7	5313	225	92.05	15.37	1.77	1.06
4	1	1	F1 SZ L1	F1SZL1 12-1	623	3	28.6	26.2	5478	25.4	6641	305	123.11	21.72	1.65	0.94
4	1	1	F1 SZ L1	F1SZL1 12-2	789	4	26.1	22.4	6023	22	5221	292	51.79	20.57	1.52	0.87
4	1	1	F1 SZ L1	F1SZL1 12-3	808	1	48.7	18.3	4950	26	1008	277	72.25	25.41	1.77	1
4	2	1	F1 SL L1	F1SLL1 1-1	558	7	22.2	13.6	9006	32.4	8734	384	14.67	7.08	1.82	1.52
4	2	1	F1 SL L1	F1SLL1 1-2	360	2	23	15.2	6922	26.2	6592	394	37.51	7.13	1.68	0.96
4	2	1	F1 SL L1	F1SLL1 1-3	814	2	23	13.7	6370	24.5	6098	440	46.42	6.87	1.73	1.02
4	2	1	F1 SL L1	F1SLL1 2-1	1088	6	23.8	12.9	5933	22.6	5603	166	31.3	6.16	1.45	1.02
4	2	1	F1 SL L1	F1SLL1 2-2	859	7	26.9	14.2	4614	23.2	4532	149	38.94	6.02	1.73	1.52
4	2	1	F1 SL L1	F1SLL1 2-3	521	1	26	14.2	2966	13.6	1854	384	14.41	6.62	1.45	0.83
4	2	1	F1 SL L1	F1SLL1 3-1	322	3	24.5	13.6	1145	9.9	5686	291	43.83	6.88	1.82	0.83
4	2	1	F1 SL L1	F1SLL1 3-2	776	3	20.6	15.5	1154	11.7	1071	440	80.27	6.14	1.68	0.96
4	2	1	F1 SL L1	F1SLL1 3-3	1151	5	26.9	14.2	5933	22.6	5603	597	38.94	6.02	1.73	1.52
4	2	1	F1 SL L1	F1SLL1 4-1	922	7	33.8	16.1	4614	23.2	4532	149	38.94	7.08	1.82	1.52
4	2	1	F1 SL L1	F1SLL1 4-2	1552	5	35.3	17.2	4779	25	4697	224	15.84	11.21	1.68	1.6
4	2	1	F1 SL L1	F1SLL1 4-3	757	2	29.8	14.4	5471	25.7	5974	304	14.67	5.33	1.56	1.44
4	2	1	F1 SL L1	F1SLL1 5-1	856	3	29.8	12.8	6015	22.5	5686	291	37.51	6.16	1.32	0.64
4	2	1	F1 SL L1	F1SLL1 5-2	954	3	37	13.7	6757	29.3	5933	300	13.2	6.02	1.32	0.8
4	2	1	F1 SL L1	F1SLL1 5-3	1514	1	20.6	15.5	1154	11.1	989	209	31.3	6.62	1.45	0.83
4	2	1	F1 SL L1	F1SLL1 6-1	820	3	24.5	13.6	1145	9.9	6922	304	29.11	7.08	1.82	1.52
4	2	1	F1 SL L1	F1SLL1 6-2	918	3	26	14.2	6015	22.5	5686	291	107.62	11.21	1.68	1.6
4	2	1	F1 SL L1	F1SLL1 6-3	916	3	37	13.7	6757	29.3	5933	300	13.2	6.02	1.32	0.8
4	2	1	F1 SL L1	F1SLL1 7-1	757	1	34.6	12.4	4944	26.1	4779	276	80.19	13.53	2.02	1.04
4	2	1	F1 SL L1	F1SLL1 7-2	776	5	37	13.7	1690	12.1	3049	787	78.79	15.41	1.91	1.29
4	2	1	F1 SL L1	F1SLL1 7-3	600	3	33.5	13.7	1279	12.1	890	884	97.84	14.21	1.84	1.47
4	2	1	F1 SL L1	F1SLL1 8-1	549	2	40.3	15	1614	14.3	676	924	65.77	13.33	1.93	1.31
4	2	1	F1 SL L1	F1SLL1 8-2	621	8	39.2	13.1	9006	32.4	8734	687	81.81	14.53	1.86	1.39
4	2	1	F1 SL L1	F1SLL1 8-3	422	1	35.8	11.8	6922	26.2	6592	610	85.73	14.3	1.75	1.04
4	2	1	F1 SL L1	F1SLL1 9-1	876	2	31.2	13.1	6370	24.5	6098	440	92.09	14.88	2.02	1.52
4	2	1	F1 SL L1	F1SLL1 9-2	1151	6	34.6	16.9	5933	22.6	5686	166	80.32	14.09	1.94	1.39
4	2	1	F1 SL L1	F1SLL1 9-3	1088	6	39.2	13.1	5933	22.6	5603	166	81.81	14.53	1.86	1.39
4	2	1	F1 SL L1	F1SLL1 10-1	856	3	35.3	17.2	6015	22.5	5686	291	78.79	13.53	2.02	1.04
4	2	1	F1 SL L1	F1SLL1 10-2	1560	2	26.9	14.2	1292	14.8	1236	806	37.51	15.41	1.91	1.29
4	2	1	F1 SL L1	F1SLL1 10-3	1255	2	33.8	16.1	1590	14.3	651	761	72.17	14.21	1.84	1.47
4	2	1	F1 SL L1	F1SLL1 11-1	903	2	35.3	17.2	2128	10.9	2892	847	14.67	7.08	1.82	1.52
4	2	1	F1 SL L1	F1SLL1 11-2	859	7	29.8	14.4	4614	23.2	4532	149	80.32	11.21	1.68	1.6
4	2	1	F1 SL L1	F1SLL1 11-3	1615	4	29.8	12.8	4779	25	4779	224	101.31	11.97	1.8	1.29
4	2	1	F1 SL L1	F1SLL1 12-1	820	3	34.6	16.9	5471	25.7	5974	304	31.66	14.88	2.02	1.52
4	2	1	F1 SL L1	F1SLL1 12-2	856	3	31.2	13.1	6015	22.5	4697	291	36.76	14.09	1.94	1.39
4	2	1	F1 SL L1	F1SLL1 12-3	820	1	29.8	14.4	4944	26.1	906	276	80.32	11.21	1.68	1.6
4	3	1	F1 SO L1	F1SOL1 1-1	472	7	22.9	13.4	11170	36.6	11077	182	83.3	26.3	2.27	1.05
4	3	1	F1 SO L1	F1SOL1 1-2	413	1	21.5	12.2	8585	29.6	8360	187	85.37	24.89	2.3	1.32
4	3	1	F1 SO L1	F1SOL1 1-3	395	3	19.8	15.7	7900	27.6	7733	208	103.81	25.89	2.43	1.16
4	3	1	F1 SO L1	F1SOL1 2-1	358	6	21.4	20.5	7358	25.5	7106	79	48.03	30.81	2.16	1.57
4	3	1	F1 SO L1	F1SOL1 2-2	118	7	23.9	16.8	5723	26.1	5748	70	58.67	25.87	2.38	1.43
4	3	1	F1 SO L1	F1SOL1 2-3	141	1	18.4	17.5	3679	15.4	2351	182	96.43	26.82	1.49	1.36
4	3	1	F1 SO L1	F1SOL1 3-1	265	3	21.1	16.1	1421	11.2	7211	138	57.96	26.23	2.28	1.39
4	3	1	F1 SO L1	F1SOL1 3-2	301	3	23.1	19.8	1431	13.2	1359	208	63.48	28.79	1.49	1.29
4	3	1	F1 SO L1	F1SOL1 3-3	118	5	23.9	16.8	7358	25.5	7106	283	67.01	25.87	1.89	1.43
4	3	1	F1 SO L1	F1SOL1 4-1	371	7	29.5	13.6	5723	26.1	5748	70	65	25.89	1.76	1.16
4	3	1	F1 SO L1	F1SOL1 4-2	335	4	27.6	23.2	5928	28.2	5957	106	67.54	30.81	2.16	1.57
4	3	1	F1 SO L1	F1SOL1 4-3	94	3	23.1	19.8	6786	29	7576	144	72	30.84	2.26	1.88
4	3	1	F1 SO L1	F1SOL1 5-1	180	3	40.3	37.5	7481	25.3	7211	138	87.81	30.22	2.28	1.79
4	3	1	F1 SO L1	F1SOL1 5-2	304	3	68	19.7	8380	33.1	7524	142	57.66	26.23	2.43	1.79
4	3	1	F1 SO L1	F1SOL1 5-3	340	1	23.9	16.8	1431	12.5	1254	99	83.96	28.79	2.16	1.61
4	3	1	F1 SO L1	F1SOL1 6-1	212	3	21.8	17.5	1421	11.2	8778	144	87.96	29.95	2.26	1.11
4	3	1	F1 SO L1	F1SOL1 6-2	472	3	40.3	13.6	7461	25.3	7211	138	103.81	28.36	2.28	1.41
4	3	1	F1 SO L1	F1SOL1 6-3	304	2	38	19.7	8380	33.1	7524	142	52.83	26.23	2.43	1.79
4	3	1	F1 SO L1	F1SOL1 7-1	212	2	21.8	17.5	6131	29.5	6061	131	63	29.95	2.16	1.11
4	3	1	F1 SO L1	F1SOL1 7-2	472	4	20.5	15	2096	13.6	3867	373	98.48	28.36	1.68	1.41
4	3	1	F1 SO L1	F1SOL1 7-3	743	3	26.7	25	1586	13.6	1129	419	115.62	33.63	2.12	1.64
4	3	1	F1 SO L1	F1SOL1 8-1	839	3	37.5	29.5	2002	16.1	857	438	140.98	36.78	1.93	1.75
4	3	1	F1 SO L1	F1SOL1 8-2	460	7	28.1	23.2	11170	36.6	11077	326	72.81	30.68	2.47	1.61
4	3	1	F1 SO L1	F1SOL1 8-3	153	2	31.3	25	8585	29.6	8360	289	87.66	31.81	2.43	1.57
4	3	1	F1 SO L1	F1SOL1 9-1	389	2	27.6	26.8	7900	27.6	7733	208	52.15	31.09	2.43	1.72
4	3	1	F1 SO L1	F1SOL1 9-2	566	6	26.8	24.8	7358	25.5	7211	79	63.48	34.15	2.43	1.55
4	3	1	F1 SO L1	F1SOL1 9-3	460	6	27.6	23.2	7358	25.5	7106	79	48.03	30.68	2.16	1.61
4	3	1	F1 SO L1	F1SOL1 10-1	743	2	38	19.7	7461	25.3	7211	138	87.66	33.63	2.28	1.64
4	3	1	F1 SO L1	F1SOL1 10-2	816	1	20.5	15	1602	16.7	1568	382	98.17	25.89	1.85	1.16
4	3	1	F1 SO L1	F1SOL1 10-3	436	3	26.7	25	1972	16.1	826	360	102.87	30.81	1.69	1.57
4	3	1	F1 SO L1	F1SOL1 11-1	130	1	40.3	13.6	2640	12.3	3668	401	145	30.84	1.62	1.88
4	3	1	F1 SO L1	F1SOL1 11-2	428	7	38	19.7	5723	26.1	5748	70	83.72	30.22	2.26	1.79
4	3	1	F1 SO L1	F1SOL1 11-3	605	4	24.4	26.8	5928	28.2	6061	106	85.37	26.23	2.16	1.79
4	3	1	F1 SO L1	F1SOL1 12-1	393	3	21	26.8	6786	29	7576	144	114.18	28.79	2.26	1.61
4	3	1	F1 SO L1	F1SOL1 12-2	472	3	19.7	18.9	7461	25.3	5957	138	48.03	33.63	2.28	1.73
4	3	1	F1 SO L1	F1SOL1 12-3	428	1	38	19.7	6132	29.5	1150	131	67.01	30.22	2.16	1.79
4	4	1	P4	spsb 1-1	487	5	40	24.4	5600	25	5500	69	35.12	15.1	1.3	0.8
4	4	1	P4	spsb 1-2	820	3	39	24.6	5800	27	5700	104	35.91	15.3	1.6	0.92
4	4	1	P4	spsb 1-3	400	2	39.1	28.6	6640	27.76	7250	141	39.02	12.17	1.67	0.97
4	4	1	P4	spsb 2-1	295	5	46	32	10930	35	10600	178	44.64	12.17	1.68	0.85
4	4	1	P4	spsb 2-2	190	1	42	28	8400	28.3	8000	183	45.75	14.69	1.7	1
4	4	1	P4	spsb 2-3	430	2	42.3	27.8	7730	26.4	7400	204	55.63	15.1	1.8	0.9
4	4	1	P4	spsb 3-1	575	4	40.1	25.4	7200	24.4	6800	77	25.74	14.69	1.6	1
4	4	1	P4	spsb 3-2	454	5	40	24.4	5600	25	5500	69	31.44	15.1	1.76	1.05
4	4	1	P4	spsb 3-3	275	1	30.8	12.5	3600	14.7	2250	178	51.68	12.17	1.1	0.6
4	4	1	P4	spsb 4-1	170	2	29.7	8.5	1390	10.7	6900	135	31.06	15.3	1.69	0.93
4	4	1	P4	spsb 4-2	410	2	28.3	10.8	1400	12.6	1300	204	34.02	15.1	1.1	0.7
4	4	1	P4	spsb 4-3	608	4	40.1	25.4	7200	24.4	6800	277	35.91	7.2	1.4	0.9
4	4	1	P4	spsb 5-1	485	2	40.1	24.8	7300	24.25	6900	135	55.63	15.3	1.69	0.93
4	4	1	P4	spsb 5-2	484	2	44.8	26	8200	31.66	7200	139	28.31	14.53	1.8	0.96
4	4	1	P4	spsb 5-3	400	1	39.2	23	6000	28.2	5800	128	34.02	14.1	1.6	0.95
4	4	1	P4	spsb 6-1	452	2	40.1	24.8	7300	24.25	6900	135	46.98	15.3	1.69	0.93
4	4	1	P4	spsb 6-2	504	2	44.8	26	8200	31.66	7200	139	31.06	14.53	1.8	0.96
4	4	1	P4	spsb 6-3	800	1	29.5	9.5	1400	12	1200	97	44.64	15.3	1.6	0.92
4	4	1	P4	spsb 7-1	433	2	29.7	8.5	1390	10.7	8400	141	46.98	12.17	1.67	0.97
4	4	1	P4	spsb 7-2	608	4	40.1	25.4	7200	24.4	6900	77	34.02	14.53	1.8	0.96
4	4	1	P4	spsb 7-3	575	4	40.1	25.4	7200	24.4	6800	77	25.74	14.69	1.6	1
4	4	1	P4	spsb 8-1	452	2	40.1	24.8	7300	24.25	6900	135	46.98	15.3	1.69	0.93
4	4	1	P4	spsb 8-2	410	3	14.3	12	2051	13	3700	365	52.61	9.75	1.24	0.73
4	4	1	P4	spsb 8-3	317	2	21.9	13	1552	13	1080	410	61.87	11.02	1.57	0.72
4	4	1	P4	spsb 9-1	290	2	22.6	11	1959	15.4	820	429	75.55	11.61	1.43	0.68
4	4	1	P4	spsb 9-2	328	5	46	32	10930	35	10600	319	39.02	11.98	1.83	1
4	4	1	P4	spsb 9-3	223	1	42	28	8400	28.3	8000	283	46.98	14.15	1.8	0.82
4	4	1	P4	spsb 10-1	463	2	42.3	27.8	7730	26.4	7400	204	27.95	15.1	1.8	0.9
4	4	1	P4	spsb 10-2	433	1	39.2	23	6000	28.2	1100	128	35.91	14.69	1.6	1
4	4	1	P4	spsb 10-3	400	2	39.1	28.6	6640	27.76	7250	141	39.02	12.17	1.67	0.97
4	4	1	P4	spsb 11-1	452	2	40.1	24.8	7300	24.25	6900	135	46.98	15.3	1.69	0.93
4	4	1	P4	spsb 11-2	824	1	16.4	13	1568	16	1500	374	52.61	8.51	1.37	0.76
4	4	1	P4	spsb 11-3	663	2	18	12	1930	15.4	790	353	55.13	9.34	1.25	0.82
4	4	1	P4	spsb 12-1	477	1	15.7	10.8	2583	11.8	3510	393	77.93	12.94	1.2	0.85
4	4	1	P4	spsb 12-2	454	5	40	24.4	5600	25	5500	69	44.64	15.1	1.76	1.05
4	4	1	P4	spsb 12-3	853	3	39	24.6	5800	27	5800	104	45.75	15.3	1.6	0.92
1	1	2	P1	spzh 1-1	415	1	22.6	21	2450	20	1847	397	67.98	10.49	1.3	0.75
1	1	2	P1	spzh 1-2	525	2	20.6	18	2150	21.3	1753	375	83.38	9.93	1.2	0.7
1	1	2	P1	spzh 1-3	538	1	38.4	14.7	4200	15.7	1800	153	76.11	12.27	1.4	0.8
1	1	2	P1	spzh 2-1	463	1	25.6	10.5	3760	20.5	2104	189	60.61	10.43	1.7	0.8
1	1	2	P1	spzh 2-2	378	3	33.5	21.2	2370	23.2	1488	231	50.15	10.81	1.3	0.9
1	1	2	P1	spzh 2-3	410	1	38.4	14.7	4200	15.7	2001	171	46.57	12.21	1.23	0.83
1	1	2	P1	spzh 3-1	430	1	18.5	16.8	2450	19.5	2001	171	37.44	12.21	1.23	0.83
1	1	2	P1	spzh 3-2	350	1	17.3	16.2	2000	17	2207	189	46.57	10.95	1.18	0.78
1	1	2	P1	spzh 3-3	260	1	19.6	15.4	2000	17.8	1950	201	46.57	13.27	1.2	0.83
1	1	2	P1	spzh 4-1	345	1	17.9	17.7	2850	14	2053	196	52.42	12.51	1.2	0.79
1	1	2	P1	spzh 4-2	260	1	15.6	13.9	2000	16.5	1899	185	45.72	11.85	1.2	0.83
1	1	2	P1	spzh 4-3	350	1	17.3	16.2	2000	17	2207	189	46.57	10.95	1.18	0.78
1	1	2	P1	spzh 5-1	393	1	32.4	26.2	2500	27.5	1400	44	58.15	12.89	1.2	0.84
1	1	2	P1	spzh 5-2	100	1	15.7	14	1994	16.6	1655	411	56.85	9.06	1.28	0.8
1	1	2	P1	spzh 5-3	560	2	17.4	20	2100	16.2	1745	245	59.58	9.95	1.23	1.1
1	1	2	P1	spzh 6-1	470	2	20.3	15	1900	14.9	1700	284	56.85	11.73	1.22	1
1	1	2	P1	spzh 6-2	330	2	28.4	11.5	2270	13.8	1266	373	60.61	12.42	1.23	0.79
1	1	2	P1	spzh 6-3	240	2	17.6	12.3	1885	16.7	1950	201	61.39	13.27	1.2	0.83
1	1	2	P1	spzh 7-1	325	1	20.5	13.7	1441	15.4	1500	447	84.56	9.94	1	0.8
1	1	2	P1	spzh 7-2	393	2	17	15.8	1774	15.6	1899	185	77.93	11.85	1.2	0.83
1	1	2	P1	spzh 7-3	330	2	28.4	11.5	2270	13.8	1266	373	60.61	12.42	1.23	0.79
1	1	2	P1	spzh 8-1	575	2	17.4	16	1735	14.9	1789	334	55.72	9.85	1.28	0.9
1	1	2	P1	spzh 8-2	839	2	18.6	16	2107	18.4	1297	296	54.75	10.72	1.27	0.8
1	1	2	P1	spzh 8-3	288	1	19.7	14	1900	18	1924	452	67.99	8.94	1.31	1.1
1	1	2	P1	spzh 9-1	153	1	18	15	1600	17.2	1655	277	45.7	9.27	1.32	0.9
1	1	2	P1	spzh 9-2	503	1	32.4	10.2	2500	12.5	1700	284	42.77	11.73	1.22	1
1	1	2	P1	spzh 9-3	730	1	23.2	11.3	2000	12	1835	290	55.7	7.82	1.33	0.9
1	1	2	P1	spzh 10-1	133	2	28.4	11.5	2270	13.8	1655	411	59.11	9.06	1.28	0.8
1	1	2	P1	spzh 10-2	750	2	16.8	18	1865	13.5	1835	290	55.81	7.82	1.33	0.9
1	1	2	P1	spzh 10-3	100	1	15.7	14	1994	16.6	1655	411	56.85	9.06	1.28	0.8
1	1	2	P1	spzh 11-1	608	2	21.2	12	1400	12.5	800	334	33.71	9.85	1.28	0.9
1	1	2	P1	spzh 11-2	819	1	25.6	10.5	3760	12.5	1297	296	56.85	10.72	1.27	0.8
1	1	2	P1	spzh 11-3	268	3	33.5	11.2	2370	13.2	1266	373	59.55	12.42	1.23	0.79
1	1	2	P1	spzh 12-1	133	1	38.4	14.7	4200	15.7	1500	447	63.72	9.94	1	0.8
1	1	2	P1	spzh 12-2	133	2	28.4	11.5	2270	13.8	1655	411	59.11	9.06	1.28	0.8
1	1	2	P1	spzh 12-3	593	2	21.2	12	1400	12.5	1266	373	59.11	12.42	1.23	0.79
1	2	2	F1 ZL L2	F1ZLL2 1-1	724	1	18.2	10.6	2337	16.1	2114	664	38.36	13.56	1.31	0.96
1	2	2	F1 ZL L2	F1ZLL2 1-2	865	1	18.9	10.6	2226	20.8	2342	587	36.54	15.64	1.32	1
1	2	2	F1 ZL L2	F1ZLL2 1-3	694	1	22.1	8.2	2449	18.2	1656	899	47.97	11.46	1.33	0.87
1	2	2	F1 ZL L2	F1ZLL2 2-1	865	1	20.2	9.4	2727	19.7	2227	649	31.47	11.89	1.34	1.02
1	2	2	F1 ZL L2	F1ZLL2 2-2	704	1	18.9	9.4	2226	17.2	2456	747	41.02	11.62	1.29	0.95
1	2	2	F1 ZL L2	F1ZLL2 2-3	523	1	21.4	10.6	2226	18	2170	636	39.14	12.75	1.31	0.81
1	2	2	F1 ZL L2	F1ZLL2 3-1	694	1	19.5	8.2	3172	14.1	2285	588	39.14	13.27	1.31	0.88
1	2	2	F1 ZL L2	F1ZLL2 3-2	524	1	17	9.4	2226	16.7	2114	675	38.43	12.57	1.31	1.06
1	2	2	F1 ZL L2	F1ZLL2 3-3	704	2	18.9	9.4	2226	17.2	2456	747	41.02	11.62	1.29	0.95
1	2	2	F1 ZL L2	F1ZLL2 4-1	791	1	35.4	10.6	2783	27.8	1558	664	71.74	13.56	1.31	0.96
1	2	2	F1 ZL L2	F1ZLL2 4-2	932	1	28	10.6	4185	20.7	2342	587	37.28	15.64	1.86	1
1	2	2	F1 ZL L2	F1ZLL2 4-3	761	3	36.6	8.2	2638	23.4	1656	858	41.02	13.14	1.42	0.76
1	2	2	F1 ZL L2	F1ZLL2 5-1	825	1	41.9	9.4	4675	15.8	2227	649	42.2	11.89	1.34	1.02
1	2	2	F1 ZL L2	F1ZLL2 5-2	664	2	31	9.4	2527	13.9	1409	740	26.05	11.62	1.34	0.95
1	2	2	F1 ZL L2	F1ZLL2 5-3	483	3	19.2	10.6	2098	16.9	2170	643	34.7	12.76	1.31	0.81
1	2	2	F1 ZL L2	F1ZLL2 6-1	654	1	22.4	8.2	1604	15.5	1670	588	23.33	13.27	1.09	0.88
1	2	2	F1 ZL L2	F1ZLL2 6-2	791	2	18.6	9.4	1974	15.7	2114	573	35.34	12.57	1.31	1.06
1	2	2	F1 ZL L2	F1ZLL2 6-3	665	2	31	9.4	2527	13.9	1409	747	26.05	11.62	1.34	0.95
1	2	2	F1 ZL L2	F1ZLL2 7-1	1157	2	19	7.3	1931	15	1991	738	28.92	8.25	1.4	0.86
1	2	2	F1 ZL L2	F1ZLL2 7-2	1688	3	20.3	9.3	2345	18.6	1444	565	28.41	12.49	1.39	0.85
1	2	2	F1 ZL L2	F1ZLL2 7-3	579	1	21.5	7.3	2115	18.2	2141	783	16.96	6.91	1.43	0.85
1	2	2	F1 ZL L2	F1ZLL2 8-1	308	1	19.7	11.2	1781	17.4	1842	592	34.46	5.78	1.44	0.86
1	2	2	F1 ZL L2	F1ZL2 8-2	201	1	17.1	11.2	2219	16.8	1842	596	35.34	7	1.4	0.67
1	2	2	F1 ZL L2	F1ZLL2 8-3	1121	2	19	11.4	2337	16.3	1942	609	26.05	8.33	1.34	0.7
1	2	2	F1 ZL L2	F1ZLL2 9-1	946	2	22.2	9.3	2115	15	1892	432	34.7	4.84	1.33	0.59
1	2	2	F1 ZL L2	F1ZLL2 9-2	1509	2	18.3	11.4	2076	13.6	2042	553	28.96	6.43	1.45	0.73
1	2	2	F1 ZL L2	F1ZLL2 9-3	202	1	17.1	11.2	2219	16.8	1842	496	35.34	7	1.4	0.67
1	2	2	F1 ZL L2	F1ZLL2 10-1	1223	3	23.2	7.3	1558	12.6	890	638	28.92	8.25	1.4	0.86
1	2	2	F1 ZL L2	F1ZLL2 10-2	1648	1	28	9.3	4185	12.6	1444	565	41.03	12.49	1.39	0.85
1	2	2	F1 ZL L2	F1ZLL2 10-3	639	3	36.6	12.7	2638	13.3	1409	293	14.58	6.88	1.34	1.12
1	2	2	F1 ZL L2	F1ZLL2 11-1	268	1	41.9	10.6	4675	15.8	1670	330	38.43	10.89	1.09	1.17
1	2	2	F1 ZL L2	F1ZLL2 11-2	269	2	31	9.4	2527	13.9	1842	496	35.23	7	1.4	0.67
1	2	2	F1 ZL L2	F1ZLL2 11-3	1193	3	23.2	11.4	1558	12.6	1409	409	41.02	8.33	1.34	0.7
1	2	2	F1 ZL L2	F1ZLL2 12-1	1012	1	35.4	11.9	2783	12.6	1892	312	28.41	4.84	1.33	0.59
1	2	2	F1 ZL L2	F1ZLL2 12-2	1469	1	25.3	7.3	2226	12.1	2042	409	43.06	8.33	1.45	0.7
1	2	2	F1 ZL L2	F1ZLL2 12-3	268	2	31	9.4	2527	13.9	1842	496	35.23	7	1.4	0.67
1	3	2	F1 ZO L2	F1ZOL2 1-1	426	1	25.3	22	2354	16.4	1948	577	95.87	19.17	1.22	1.16
1	3	2	F1 ZO L2	F1ZOL2 1-2	509	2	22.4	19.5	2242	21.1	2159	546	83.41	15.51	1.23	1.13
1	3	2	F1 ZO L2	F1ZOL2 1-3	410	1	20	15.9	2466	18.5	1527	380	61.7	16.08	1.24	1.12
1	3	2	F1 ZO L2	F1ZOL2 2-1	508	1	24.4	19.2	2746	20	2053	733	60.56	18.16	1.25	1.15
1	3	2	F1 ZO L2	F1ZOL2 2-2	414	1	17.3	16.5	2242	17.4	2264	459	84.95	16.28	1.2	1.08
1	3	2	F1 ZO L2	F1ZOL2 2-3	308	1	16.3	14.8	2242	18.3	2001	461	50.06	19.73	1.22	1.15
1	3	2	F1 ZO L2	F1ZOL2 3-1	400	1	20.7	17	3195	14.4	2106	494	61.51	18.6	1.22	1.09
1	3	2	F1 ZO L2	F1ZOL2 3-2	316	1	20.7	18.7	2242	16.9	1948	523	75.19	17.62	1.22	1.15
1	3	2	F1 ZO L2	F1ZOL2 3-3	410	1	22	16.5	2242	17.4	2264	459	84.95	16.28	1.2	1.08
1	3	2	F1 ZO L2	F1ZOL2 4-1	469	1	20.7	17	2803	28.2	1436	380	91.32	19.17	1.22	1.16
1	3	2	F1 ZO L2	F1ZOL2 4-2	548	2	21.4	19.5	4215	21	2159	831	102.32	15.51	1.73	1.1
1	3	2	F1 ZO L2	F1ZOL2 4-3	447	3	25.3	23	2657	23.8	1527	652	104.18	16.07	1.32	1.24
1	3	2	F1 ZO L2	F1ZOL2 5-1	485	1	22.4	19.3	4708	16.1	2053	297	86.76	18.16	1.25	1.15
1	3	2	F1 ZO L2	F1ZOL2 5-2	390	2	22.2	15.9	2545	14.2	1299	555	91.59	18.47	1.25	1.09
1	3	2	F1 ZO L2	F1ZOL2 5-3	284	2	31.6	11.3	2113	17.1	2001	700	148.62	19.73	1.22	1.15
1	3	2	F1 ZO L2	F1ZOL2 6-1	350	1	29.9	16.3	1615	15.8	1539	741	91.32	14.78	1.02	1.1
1	3	2	F1 ZO L2	F1ZOL2 6-2	498	3	17.8	16.5	1989	16	1948	831	95.6	17.08	1.22	1.15
1	3	2	F1 ZO L2	F1ZOL2 6-3	390	2	22.2	15.9	2545	14.2	1299	555	91.59	18.47	1.25	1.09
1	3	2	F1 ZO L2	F1ZOL2 7-1	680	2	20.7	17.5	1945	15.3	1836	511	86.5	14.65	1.3	1.24
1	3	2	F1 ZO L2	F1ZOL2 7-2	993	2	17.8	16.5	2362	18.9	1331	484	45.53	15.94	1.29	1.1
1	3	2	F1 ZO L2	F1ZOL2 7-3	341	1	16.3	11.9	2130	18.5	1974	596	90.95	13.29	1.33	1.52
1	3	2	F1 ZO L2	F1ZOL2 8-1	181	1	16.4	15.6	1794	17.6	1698	561	98.29	13.78	1.34	1.24
1	3	2	F1 ZO L2	F1ZOL2 8-2	118	1	16.3	12.3	2235	17	1698	808	111.97	13.47	1.3	1.1
1	3	2	F1 ZO L2	F1ZOL2 8-3	662	2	17.8	13.6	2354	16.6	1790	494	82.81	14.78	1.25	1.52
1	3	2	F1 ZO L2	F1ZOL2 9-1	556	2	17.8	12.8	2130	15.3	1744	530	92.88	17.44	1.24	1.38
1	3	2	F1 ZO L2	F1ZOL2 9-2	887	2	19.3	11.9	2091	13.9	1883	561	106.57	11.63	1.35	1.24
1	3	2	F1 ZO L2	F1ZOL2 9-3	118	2	16.3	12.3	2235	17	1698	808	111.97	13.47	1.3	1.1
1	3	2	F1 ZO L2	F1ZOL2 10-1	719	2	16.3	11.9	1569	12.8	821	652	98.67	14.65	1.3	1.24
1	3	2	F1 ZO L2	F1ZOL2 10-2	969	1	15.6	15.4	4215	12.8	1331	297	113.69	15.94	1.29	1.1
1	3	2	F1 ZO L2	F1ZOL2 10-3	317	3	18.6	12.3	2657	13.5	1299	555	106.57	18.47	1.25	1.09
1	3	2	F1 ZO L2	F1ZOL2 11-1	150	2	17	13.6	4708	16.1	1539	700	91.32	14.78	1.02	1.1
1	3	2	F1 ZO L2	F1ZOL2 11-2	164	2	13	12.8	2545	14.2	1698	741	95.44	13.47	1.3	1.1
1	3	2	F1 ZO L2	F1ZOL2 11-3	702	2	13.6	11.9	1569	12.8	1299	561	91.59	18.47	1.25	1.09
1	3	2	F1 ZO L2	F1ZOL2 12-1	595	1	31.6	11.3	2657	12.8	1744	546	135.1	17.44	1.24	1.38
1	3	2	F1 ZO L2	F1ZOL2 12-2	864	1	29.9	16.3	2242	12.3	1883	517	93.75	11.63	1.35	1.24
1	3	2	F1 ZO L2	F1ZOL2 12-3	157	3	16.3	12.8	2545	14.2	1698	741	95.44	13.47	1.3	1.1
1	4	2	F1 ZS L2	F1ZSL2 1-1	535	1	21.1	18.7	2667	17.6	2093	139	80.81	25.69	1.52	1.02
1	4	2	F1 ZS L2	F1ZSL2 1-2	639	2	21.9	26.2	2540	22.7	2319	123	97.3	20.99	1.53	1
1	4	2	F1 ZS L2	F1ZSL2 1-3	513	1	25.6	18.3	2794	19.8	1640	150	64.33	21.99	1.54	0.99
1	4	2	F1 ZS L2	F1ZSL2 2-1	639	2	23.4	20.9	3112	21.5	2205	111	92.45	24.57	1.56	1.01
1	4	2	F1 ZS L2	F1ZSL2 2-2	520	2	21.9	20.2	2540	18.7	2432	123	97.3	22.03	1.49	0.95
1	4	2	F1 ZS L2	F1ZSL2 2-3	387	1	24.8	19.2	2540	19.6	2149	131	115.21	26.7	1.52	1.01
1	4	2	F1 ZS L2	F1ZSL2 3-1	513	2	22.6	22.1	3620	15.4	2262	127	58.63	25.17	1.52	0.96
1	4	2	F1 ZS L2	F1ZSL2 3-2	587	1	19.7	17.3	2540	18.2	2093	120	70.46	23.84	1.52	1.01
1	4	2	F1 ZS L2	F1ZSL2 3-3	520	2	21.9	20.2	2540	18.7	2432	123	108.96	22.03	1.49	0.95
1	4	2	F1 ZS L2	F1ZSL2 4-1	584	1	41	32.7	3175	30.3	1543	29	128.13	25.99	1.53	1.02
1	4	2	F1 ZS L2	F1ZSL2 4-2	688	2	32.4	13.1	4775	22.6	2319	123	156.46	20.93	2.15	0.97
1	4	2	F1 ZS L2	F1ZSL2 4-3	562	5	42.4	26.4	3010	25.6	1640	150	80.81	21.75	1.64	1.1
1	4	2	F1 ZS L2	F1ZSL2 5-1	610	2	48.6	18.3	5334	17.3	2205	111	97.3	24.57	1.56	1.01
1	4	2	F1 ZS L2	F1ZSL2 5-2	491	3	35.9	14.3	2883	15.2	1395	242	57.88	24.99	1.56	0.96
1	4	2	F1 ZS L2	F1ZSL2 5-3	357	4	22.3	15.3	2394	18.4	2149	131	70.46	26.7	1.52	1.01
1	4	2	F1 ZS L2	F1ZSL2 6-1	483	2	25.9	17.1	1830	17	1653	291	53.31	20	1.27	0.97
1	4	2	F1 ZS L2	F1ZSL2 6-2	584	3	21.5	19.7	2253	17.2	2093	120	97.3	23.84	1.52	1.01
1	4	2	F1 ZS L2	F1ZSL2 6-3	491	3	35.9	14.3	2883	15.2	1395	242	92.45	24.99	1.56	0.96
1	4	2	F1 ZS L2	F1ZSL2 7-1	855	4	22	20	2203	16.4	1971	217	94.75	19.82	1.62	1.1
1	4	2	F1 ZS L2	F1ZSL2 7-2	1248	3	23.5	20	2676	20.3	1429	192	115.21	21.57	1.61	0.97
1	4	2	F1 ZS L2	F1ZSL2 7-3	428	2	24.9	17.5	2413	19.8	2120	294	53.31	17.99	1.66	1.34
1	4	2	F1 ZS L2	F1ZSL2 8-1	328	1	22.8	18.7	2032	19	1824	180	65.11	18.65	1.67	1.1
1	4	2	F1 ZS L2	F1ZSL2 8-2	349	2	19.9	17.5	2532	18.3	1824	267	107.03	18.23	1.62	0.97
1	4	2	F1 ZS L2	F1ZSL2 8-3	833	3	22	24.9	2667	17.9	1923	159	64.33	20.02	1.56	1.34
1	4	2	F1 ZS L2	F1ZSL2 9-1	699	4	25.7	18.7	2413	16.4	1873	185	70.46	23.6	1.54	1.22
1	4	2	F1 ZS L2	F1ZSL2 9-2	1115	3	21.3	22.4	2369	14.9	2022	189	74.37	15.73	1.68	1.1
1	4	2	F1 ZS L2	F1ZSL2 9-3	149	2	19.9	17.5	2532	18.3	1824	267	72.73	18.23	1.62	0.97
1	4	2	F1 ZS L2	F1ZSL2 10-1	904	3	26.8	15	1778	13.8	882	217	74.37	19.82	1.62	1.1
1	4	2	F1 ZS L2	F1ZSL2 10-2	1218	2	32.4	13.1	4775	13.8	1429	192	108.96	21.57	1.61	0.97
1	4	2	F1 ZS L2	F1ZSL2 10-3	599	5	42.4	14	3010	14.5	1395	242	114.17	24.99	1.56	0.96
1	4	2	F1 ZS L2	F1ZSL2 11-1	198	2	48.6	18.3	5334	17.3	1653	291	161.39	20	1.27	0.97
1	4	2	F1 ZS L2	F1ZSL2 11-2	598	3	35.9	14.3	2883	15.2	1824	267	92.45	24.23	1.62	0.97
1	4	2	F1 ZS L2	F1ZSL2 11-3	882	3	26.8	15	1778	13.8	1395	240	94.75	18.99	1.56	0.96
1	4	2	F1 ZS L2	F1ZSL2 12-1	748	2	41	12.7	3175	13.8	1873	187	126.72	23.6	1.54	1.22
1	4	2	F1 ZS L2	F1ZSL2 12-2	1086	1	29.3	14.1	2540	13.2	2022	189	53.31	15.23	1.68	1.1
1	4	2	F1 ZS L2	F1ZSL2 12-3	396	3	35.9	14.3	2883	15.2	1824	260	74.37	18.73	1.62	0.97
2	1	2	F1 LZ L2	F1LZL2 1-1	746	2	18.1	10.6	2276	10.5	2059	657	39.39	13.92	1.3	0.97
2	1	2	F1 LZ L2	F1LZL2 1-2	891	2	18.7	10.6	2168	10	2281	581	37.52	16.07	1.31	1.01
2	1	2	F1 LZ L2	F1LZL2 1-3	715	1	21.8	8.3	2385	9.6	1613	889	49.26	11.77	1.32	0.88
2	1	2	F1 LZ L2	F1LZL2 2-1	891	1	20	9.5	2656	9.6	2169	543	32.32	12.21	1.33	1.03
2	1	2	F1 LZ L2	F1LZL2 2-2	725	1	18.7	9.5	2168	8.8	2392	739	42.13	11.94	1.28	0.96
2	1	2	F1 LZ L2	F1LZL2 2-3	539	1	21.2	10.6	2168	11.8	2114	629	40.2	13.11	1.3	0.82
2	1	2	F1 LZ L2	F1LZL2 3-1	715	1	19.3	8.3	3089	11	2225	483	40.2	13.63	1.3	0.89
2	1	2	F1 LZ L2	F1LZL2 3-2	539	1	16.9	9.5	2168	12.6	2059	569	39.46	12.92	1.3	1.06
2	1	2	F1 LZ L2	F1LZL2 3-3	725	1	18.7	9	2168	8.8	2392	739	42.13	11.94	1.28	0.96
2	1	2	F1 LZ L2	F1LZL2 4-1	814	2	35	11.1	2710	10.5	1518	657	73.67	13.92	1.3	0.97
2	1	2	F1 LZ L2	F1LZL2 4-2	959	1	27.7	10	4076	11.8	2281	581	38.28	16.07	1.84	1.01
2	1	2	F1 LZ L2	F1LZL2 4-3	783	1	36.2	8.9	2569	11	1613	849	42.13	13.5	1.41	0.97
2	1	2	F1 LZ L2	F1LZL2 5-1	850	1	41.5	9	4553	12.6	2169	543	43.33	12.21	1.33	1.03
2	1	2	F1 LZ L2	F1LZL2 5-2	684	1	30.7	10	2461	8.8	1371	739	26.75	11.94	1.33	0.96
2	1	2	F1 LZ L2	F1LZL2 5-3	497	1	19	10.6	2043	10.5	2114	629	35.63	13.11	1.3	0.82
2	1	2	F1 LZ L2	F1LZL2 6-1	673	1	22.2	8.3	1562	9.6	1626	483	23.96	13.63	1.08	0.89
2	1	2	F1 LZ L2	F1LZL2 6-2	814	1	18.4	9.5	1923	9.6	2059	569	36.29	12.91	1.3	1.06
2	1	2	F1 LZ L2	F1LZL2 6-3	684	1	30.7	9.5	2461	8.8	1372	739	26.75	11.94	1.33	0.96
2	1	2	F1 LZ L2	F1LZL2 7-1	1191	1	18.8	7.3	1881	11.8	1939	631	29.69	8.47	1.38	0.86
2	1	2	F1 LZ L2	F1LZL2 7-2	1738	1	20.1	9.3	2284	7.6	1406	559	29.17	12.82	1.37	0.85
2	1	2	F1 LZ L2	F1LZL2 7-3	597	1	21.3	7.3	2060	7.6	2086	870	17.41	7.1	1.42	0.85
2	1	2	F1 LZ L2	F1LZL2 8-1	317	1	19.5	11.2	1734	11.8	1794	887	35.38	5.94	1.43	0.86
2	1	2	F1 LZ L2	F1LZL2 8-2	207	1	17	11.2	2161	10.9	1794	491	36.29	7.19	1.38	0.67
2	1	2	F1 LZ L2	F1LZL2 8-3	1160	1	18.8	11.5	2276	8.8	1892	405	26.75	8.55	1.33	0.71
2	1	2	F1 LZ L2	F1LZL2 9-1	974	2	21.9	9.3	2060	8.8	1843	308	35.63	4.97	1.32	0.59
2	1	2	F1 LZ L2	F1LZL2 9-2	1554	1	18.2	11.5	2022	10.9	1989	547	29.74	6.6	1.44	0.73
2	1	2	F1 LZ L2	F1LZL2 9-3	207	1	17	11.2	2161	10.9	1794	491	36.29	7.19	1.38	0.67
2	1	2	F1 LZ L2	F1LZL2 10-1	1260	1	22.9	7.3	1518	11.8	867	631	29.69	8.47	1.38	0.86
2	1	2	F1 LZ L2	F1LZL2 10-2	1697	1	27.7	9.3	4076	8.8	1406	559	42.14	12.82	1.37	0.85
2	1	2	F1 LZ L2	F1LZL2 10-3	555	2	36.2	12.8	2569	10.8	1372	92	14.98	7.06	1.33	1.12
2	1	2	F1 LZ L2	F1LZL2 11-1	276	2	41.5	10.6	4553	10.5	1626	525	36.46	11.18	1.08	1.18
2	1	2	F1 LZ L2	F1LZL2 11-2	277	1	30.7	9.5	2461	8.8	1794	491	36.18	7.19	1.38	0.67
2	1	2	F1 LZ L2	F1LZL2 11-3	1227	1	22.9	11.5	1518	8.8	1372	405	42.13	8.55	1.33	0.71
2	1	2	F1 LZ L2	F1LZL2 12-1	1042	1	35	11.9	2710	11.5	1842	308	29.17	4.97	1.32	0.59
2	1	2	F1 LZ L2	F1LZL2 12-2	1513	1	25.1	7.3	2168	11.8	1989	405	44.22	8	1.44	0.71
2	1	2	F1 LZ L2	F1LZL2 12-3	276	1	30.7	9.5	2461	8.8	1794	491	36.18	7.69	1.38	0.67
2	2	2	P2	splo 1-1	353	1	28.8	10.6	402	8	900	388	27.32	12.55	1.68	0.95
2	2	2	P2	splo 1-2	633	1	26	8.2	495	11	1900	367	31.72	11.88	1.62	0.87
2	2	2	P2	splo 1-3	913	3	24.8	9	1370	10.5	700	262	69.3	9.45	1.4	1
2	2	2	P2	splo 2-1	820	3	24.8	9	1370	10.5	1000	328	33.3	11.77	1.4	0.82
2	2	2	P2	splo 2-2	950	2	26.4	9	1600	10.5	820	314	30.12	11.08	1.7	0.69
2	2	2	P2	splo 2-3	543	1	23.9	7	1200	9.6	900	241	20.25	11.52	1.5	0.75
2	2	2	P2	splo 3-1	333	2	28.9	8	1565	9.6	510	284	30.68	10.91	1.6	0.9
2	2	2	P2	splo 3-2	600	1	24.8	8	1563	8.8	1100	369	35.61	10.09	1.5	0.81
2	2	2	P2	splo 3-3	970	1	25.6	9	1728	11.8	820	314	33.98	11.08	1.7	0.69
2	2	2	P2	splo 4-1	510	1	28.1	7	1467	11	900	241	33.98	11.52	1.5	0.75
2	2	2	P2	splo 4-2	300	1	22.3	8	1507	12.6	510	284	33.36	10.91	1.6	0.9
2	2	2	P2	splo 4-3	600	1	24.8	8	1563	8.8	1100	369	35.61	10.09	1.5	0.81
2	2	2	P2	splo 5-1	800	3	24.8	9	1370	10.5	1000	328	62.27	11.77	1.4	0.82
2	2	2	P2	splo 5-2	910	1	25.6	9	1728	11.8	2450	290	32.36	13.58	1.7	0.85
2	2	2	P2	splo 5-3	560	1	28.1	7	1467	11	1000	424	35.61	11.41	1.68	0.65
2	2	2	P2	splo 6-1	590	1	22.3	8	1507	12.6	1290	271	36.63	10.32	1.4	0.87
2	2	2	P2	splo 6-2	580	1	24.8	8	1563	8.8	1100	369	22.61	10.09	1.5	0.81
2	2	2	P2	splo 6-3	915	2	23.2	7.9	700	8.8	600	154	30.12	4.2	1.1	0.5
2	2	2	P2	splo 7-1	260	1	31.3	9.75	850	10.85	740	273	25.14	5.58	1.43	0.62
2	2	2	P2	splo 7-2	540	1	31.3	9.5	350	10.85	740	245	30.68	6.08	1.28	0.57
2	2	2	P2	splo 7-3	580	1	24.8	8	1563	8.8	1100	369	22.61	10.09	1.5	0.81
2	2	2	P2	splo 8-1	560	1	22.5	6.2	700	11.8	1100	315	25.1	7.16	1.33	0.73
2	2	2	P2	splo 8-2	270	1	23.2	7.9	850	7.6	600	279	24.66	10.84	1.5	0.72
2	2	2	P2	splo 8-3	630	1	22.5	6.2	350	7.6	300	634	14.72	6	1.29	0.72
2	2	2	P2	splo 9-1	780	2	29.8	9.5	1280	11.8	1130	243	29.91	5.02	1.11	0.73
2	2	2	P2	splo 9-2	540	1	31.3	9.5	350	10.85	740	245	30.68	6.08	1.28	0.57
2	2	2	P2	splo 9-3	586	2	29.8	9.75	1280	8.8	330	202	22.61	7.23	1.32	0.6
2	2	2	P2	splo 10-1	293	1	22.5	6.2	700	11.8	330	202	37.38	7.23	1.32	0.6
2	2	2	P2	splo 10-2	573	1	24.8	8	1563	8.8	740	245	30.58	6.08	1.28	0.57
2	2	2	P2	splo 10-3	1039	1	20.9	6.2	400	7.5	1220	314	63.58	17.73	1.45	0.92
2	2	2	P2	splo 11-1	593	1	22.5	6.2	700	11.8	1100	315	25.1	7.16	1.33	0.73
2	2	2	P2	splo 11-2	250	2	23.2	7.9	700	8.8	600	279	35.62	10.84	1.5	0.72
2	2	2	P2	splo 11-3	610	2	29.4	10.8	1400	10.8	1480	46	12.66	5.97	1.52	0.95
2	2	2	P2	splo 12-1	760	3	24.8	9	1370	10.5	700	262	33.36	9.45	1.4	1
2	2	2	P2	splo 12-2	573	1	24.8	8	1563	8.8	740	245	30.58	6.08	1.28	0.57
2	2	2	P2	splo 12-3	619	2	29.8	9.75	1280	8.8	330	202	35.61	7.23	1.32	0.6
2	3	2	F1 LO L2	F1LOL2 1-1	681	3	26.1	10	1596	12	1165	382	73.86	13.64	1.51	0.93
2	3	2	F1 LO L2	F1LOL2 1-2	953	2	23.1	10.1	1864	12.6	2854	338	88.93	15.74	1.83	0.97
2	3	2	F1 LO L2	F1LOL2 1-3	1157	1	16.3	8.2	1398	11.4	850	517	58.8	11.53	1.62	0.84
2	3	2	F1 LO L2	F1LOL2 2-1	1089	2	19	9	1823	11	1503	316	84.5	11.96	1.51	0.99
2	3	2	F1 LO L2	F1LOL2 2-2	817	1	17.8	9.2	1821	10	1282	430	88.93	11.69	1.62	0.92
2	3	2	F1 LO L2	F1LOL2 2-3	635	1	15	10.1	2013	14	955	366	105.31	12.84	1.83	0.79
2	3	2	F1 LO L2	F1LOL2 3-1	1395	1	17.8	8.2	1709	12.8	1049	281	53.59	13.35	1.62	0.85
2	3	2	F1 LO L2	F1LOL2 3-2	1861	1	19.2	9.2	1756	14.7	594	331	64.4	12.64	1.73	1.03
2	3	2	F1 LO L2	F1LOL2 3-3	817	1	17	9	1821	10.3	1282	430	99.59	11.69	1.62	0.92
2	3	2	F1 LO L2	F1LOL2 4-1	1112	4	17.5	9.3	1596	12.2	1165	382	117.12	13.64	1.51	0.93
2	3	2	F1 LO L2	F1LOL2 4-2	1044	1	20.1	11.3	2013	13.7	2854	338	143.02	15.74	1.83	0.97
2	3	2	F1 LO L2	F1LOL2 4-3	892	1	25	8.1	1709	12.8	1165	494	73.86	13.22	1.81	0.74
2	3	2	F1 LO L2	F1LOL2 5-1	710	1	24.2	9	1756	14.7	1503	316	88.93	11.96	1.51	0.99
2	3	2	F1 LO L2	F1LOL2 5-2	1470	1	16.3	9.1	1821	10.3	1282	430	52.91	11.69	1.62	0.92
2	3	2	F1 LO L2	F1LOL2 5-3	1735	2	32.6	10.3	1864	12.2	955	366	64.4	12.84	1.83	0.79
2	3	2	F1 LO L2	F1LOL2 6-1	1790	1	30.8	8	1398	11.2	1049	281	48.73	13.35	1.62	0.85
2	3	2	F1 LO L2	F1LOL2 6-2	1650	2	17	9.1	1823	11	594	331	88.93	12.64	1.73	1.03
2	3	2	F1 LO L2	F1LOL2 6-3	1570	1	16.3	9.1	1821	10.5	1282	430	84.5	11.69	1.62	0.92
2	3	2	F1 LO L2	F1LOL2 7-1	1815	1	18	7.1	816	13.7	1282	367	86.6	8.3	1.44	0.83
2	3	2	F1 LO L2	F1LOL2 7-2	1475	2	17	9	990	8.9	699	325	105.31	12.56	1.62	0.82
2	3	2	F1 LO L2	F1LOL2 7-3	876	1	12.3	7.1	408	8	350	739	48.73	6.95	1.39	0.82
2	3	2	F1 LO L2	F1LOL2 8-1	1389	2	16	10.2	1491	14.6	1316	283	59.52	5.82	1.2	0.83
2	3	2	F1 LO L2	F1LOL2 8-2	1066	1	12.7	11.6	408	12.6	862	285	97.83	7.05	1.38	0.65
2	3	2	F1 LO L2	F1LOL2 8-3	1180	2	14	11.1	1491	10.3	384	235	58.8	8.38	1.42	0.68
2	3	2	F1 LO L2	F1LOL2 9-1	556	2	13.1	9	816	10.3	699	179	64.4	4.87	1.19	0.57
2	3	2	F1 LO L2	F1LOL2 9-2	442	1	12.3	11.1	990	12.6	862	318	67.98	6.47	1.54	0.71
2	3	2	F1 LO L2	F1LOL2 9-3	1066	1	12.7	10.8	408	12.6	862	285	66.48	7.05	1.38	0.65
2	3	2	F1 LO L2	F1LOL2 10-1	731	1	12.3	7.1	816	13.7	1282	367	64.98	8.3	1.44	0.83
2	3	2	F1 LO L2	F1LOL2 10-2	1351	3	16	9	816	10.3	699	325	99.59	12.56	1.62	0.82
2	3	2	F1 LO L2	F1LOL2 10-3	1021	2	12.7	12.3	1631	12.6	1724	54	104.36	6.92	1.64	1.08
2	3	2	F1 LO L2	F1LOL2 11-1	1255	3	14	10.3	1596	12.2	816	305	147.52	10.95	1.51	1.14
2	3	2	F1 LO L2	F1LOL2 11-2	631	1	13.1	9.1	1821	10.3	862	285	84.5	7.05	1.38	0.65
2	3	2	F1 LO L2	F1LOL2 11-3	517	2	12.3	11.1	1491	10.3	384	235	86.6	8.38	1.42	0.68
2	3	2	F1 LO L2	F1LOL2 12-1	295	1	32.6	11.5	1922	13.4	699	179	115.83	4.87	1.19	0.56
2	3	2	F1 LO L2	F1LOL2 12-2	776	1	30.8	7.1	816	13.7	384	235	48.73	8.38	1.42	0.68
2	3	2	F1 LO L2	F1LOL2 12-3	631	1	13.1	9.1	1821	10.3	862	285	67.98	7.05	1.38	0.65
2	4	2	F1 LS L2	F1LSL2 1-1	754	4	29.9	15.2	1739	11	1269	213	89.75	22.28	1.69	1.39
2	4	2	F1 LS L2	F1LSL2 1-2	843	3	31.9	15.2	2030	12.2	3109	189	108.05	25.71	2.05	1.44
2	4	2	F1 LS L2	F1LSL2 1-3	940	1	28.8	11.8	1523	10.4	926	289	71.44	18.84	1.81	1.25
2	4	2	F1 LS L2	F1LSL2 2-1	1493	3	34.9	13.5	1986	10.4	1637	176	102.67	19.54	1.69	1.47
2	4	2	F1 LS L2	F1LSL2 2-2	805	2	29.9	13.5	1983	9.5	1396	240	108.05	19.1	1.81	1.37
2	4	2	F1 LS L2	F1LSL2 2-3	908	1	30.9	15.2	2193	12	1041	204	127.95	20.97	2.05	1.17
2	4	2	F1 LS L2	F1LSL2 3-1	905	2	33.9	11.8	1862	12.7	1142	157	65.11	21.81	1.81	1.27
2	4	2	F1 LS L2	F1LSL2 3-2	746	1	26.9	13.5	1912	13	647	185	78.25	20.65	1.93	1.52
2	4	2	F1 LS L2	F1LSL2 3-3	765	2	29.9	13.5	1983	10.2	1396	240	121	19.1	1.81	1.37
2	4	2	F1 LS L2	F1LSL2 4-1	592	4	29.9	15.2	1739	11	1269	213	142.3	22.28	1.69	1.39
2	4	2	F1 LS L2	F1SL2 4-2	541	2	30.9	15.2	2193	13.2	3109	189	173.77	25.71	2.05	1.44
2	4	2	F1 LS L2	F1LSL2 4-3	612	2	33.9	11.8	1862	11.9	1269	276	89.75	21.6	2.03	1.1
2	4	2	F1 LS L2	F1LSL2 5-1	416	1	26.9	13.5	1912	13.7	1637	176	108.05	19.54	1.69	1.47
2	4	2	F1 LS L2	F1LSL2 5-2	864	1	29.9	13.5	1983	9.5	1396	240	64.29	19.1	1.81	1.37
2	4	2	F1 LS L2	F1LSL2 5-3	1135	3	31.9	15.2	2030	11.4	1041	204	78.25	20.97	2.05	1.17
2	4	2	F1 LS L2	F1LSL2 6-1	1093	2	28.8	11.8	1523	10.4	1142	157	59.2	21.81	1.81	1.27
2	4	2	F1 LS L2	F1LSL2 6-2	843	3	34.9	13.5	1986	10.4	647	185	108.05	20.65	1.93	1.52
2	4	2	F1 LS L2	F1LSL2 6-3	550	1	29.9	12	1983	9.5	1396	240	102.67	19.1	1.81	1.37
2	4	2	F1 LS L2	F1LSL2 7-1	355	2	27.2	12	888	12.8	1396	205	105.23	13.55	1.61	1.23
2	4	2	F1 LS L2	F1LSL2 7-2	802	1	28	13.4	1079	8.2	761	181	127.95	20.52	1.81	1.22
2	4	2	F1 LS L2	F1LSL2 7-3	1070	2	27.2	10.5	444	8.2	381	412	59.2	11.36	1.56	1.22
2	4	2	F1 LS L2	F1LSL2 8-1	850	3	36	16.1	1624	12.8	1434	158	72.31	9.5	1.34	1.23
2	4	2	F1 LS L2	F1LSL2 8-2	513	1	32.8	15	444	11.8	939	159	118.86	11.51	1.54	0.96
2	4	2	F1 LS L2	F1LSL2 8-3	317	3	41	17.6	1624	9.5	419	131	71.44	13.69	1.59	1.01
2	4	2	F1 LS L2	F1LSL2 9-1	765	3	28	13.4	888	9.5	761	100	78.25	7.95	1.33	0.85
2	4	2	F1 LS L2	F1LSL2 9-2	1135	2	37.8	16.5	1079	11.8	939	177	82.59	10.56	1.73	1.05
2	4	2	F1 LS L2	F1LSL2 9-3	909	1	37.8	16.1	444	11.8	939	159	80.78	11.51	1.54	0.96
2	4	2	F1 LS L2	F1LSL2 10-1	1530	2	27.2	10.5	888	12.8	1396	205	82.59	13.55	1.61	1.23
2	4	2	F1 LS L2	F1LSL2 10-2	1538	3	28	13.4	888	9.5	761	181	121	20.52	1.81	1.22
2	4	2	F1 LS L2	F1LSL2 10-3	1237	3	35.5	18.3	1777	11.7	1878	30	126.8	11.3	1.83	1.61
2	4	2	F1 LS L2	F1LSL2 11-1	890	4	29.9	15.2	1739	11.4	888	170	179.24	17.89	1.69	1.69
2	4	2	F1 LS L2	F1LSL2 11-2	847	2	28	12	1983	9.5	939	159	102.67	11.51	1.54	0.96
2	4	2	F1 LS L2	F1LSL2 11-3	1592	3	37.9	18	1624	9.5	419	131	105.23	13.69	1.59	1.01
2	4	2	F1 LS L2	F1LSL2 12-1	808	1	34	17.1	2094	12.5	761	100	140.74	7.95	1.33	0.85
2	4	2	F1 LS L2	F1LSL2 12-2	843	1	27.2	10.5	888	12.8	419	131	59.2	13.69	1.59	1.01
2	4	2	F1 LS L2	F1LSL2 12-3	800	2	29.9	13.5	1983	9.5	939	159	82.59	11.51	1.54	0.96
3	1	2	F1 OZ L2	F1OZL2 1-1	415	1	24.8	20	2262	16.2	1927	575	94.92	19.36	1.24	1.24
3	1	2	F1 OZ L2	F1OZL2 1-2	495	2	22	18.7	2154	20.9	2136	544	82.57	15.67	1.25	1.21
3	1	2	F1 OZ L2	F1OZL2 1-3	397	3	16.6	15.7	2369	18.3	1510	378	61.09	16.24	1.27	1.2
3	1	2	F1 OZ L2	F1OZL2 2-1	495	1	25.7	18.8	2639	19.8	2031	730	59.96	18.34	1.28	1.23
3	1	2	F1 OZ L2	F1OZL2 2-2	403	3	20	16.2	2154	17.3	2240	457	84.1	16.45	1.22	1.16
3	1	2	F1 OZ L2	F1OZL2 2-3	300	2	15.9	14.6	2154	18.1	1979	459	49.56	19.93	1.24	1.23
3	1	2	F1 OZ L2	F1OZL2 3-1	397	2	19.3	16.7	3069	14.1	2084	492	60.89	18.79	1.24	1.17
3	1	2	F1 OZ L2	F1OZL2 3-2	300	5	19.3	18.3	2154	16.7	1927	521	74.44	17.8	1.24	1.23
3	1	2	F1 OZ L2	F1OZL2 3-3	403	2	20.7	16.2	2154	17.3	2240	457	84.1	16.45	1.22	1.16
3	1	2	F1 OZ L2	F1OZL2 4-1	453	1	19.3	16.7	2693	27.9	1421	378	90.41	19.36	1.24	1.24
3	1	2	F1 OZ L2	F1OZL2 4-2	533	1	20	19.1	4050	20.8	2136	827	101.29	15.67	1.76	1.18
3	1	2	F1 OZ L2	F1OZL2 4-3	435	2	24.8	21	2552	23.5	1510	649	103.14	18.24	1.35	1.33
3	1	2	F1 OZ L2	F1OZL2 5-1	472	1	22	18.4	4523	15.9	2031	296	85.89	18.34	1.28	1.23
3	1	2	F1 OZ L2	F1OZL2 5-2	380	3	20.7	15.6	2445	14	1285	552	90.68	18.65	1.28	1.17
3	1	2	F1 OZ L2	F1OZL2 5-3	276	2	31	10.5	2030	17	1979	697	147.14	19.93	1.24	1.23
3	1	2	F1 OZ L2	F1OZL2 6-1	374	1	29.3	15.2	1552	15.6	1523	738	90.41	14.93	1.04	1.18
3	1	2	F1 OZ L2	F1OZL2 6-2	453	1	16.6	16.2	1911	15.8	1927	827	94.65	17.8	1.24	1.23
3	1	2	F1 OZ L2	F1OZL2 6-3	380	4	20.7	15.6	2445	14	1285	552	90.68	18.65	1.28	1.17
3	1	2	F1 OZ L2	F1OZL2 7-1	662	1	19.3	17.2	1869	15.1	1816	509	85.64	14.79	1.33	1.33
3	1	2	F1 OZ L2	F1OZL2 7-2	967	1	16.6	16.2	2269	18.7	1316	482	45.07	16.1	1.32	1.18
3	1	2	F1 OZ L2	F1OZL2 7-3	332	1	15.2	11.7	2046	18.3	1953	594	90.04	13.43	1.63	1.36
3	1	2	F1 OZ L2	F1OZL2 8-1	176	1	14.4	15.3	1723	17.5	1680	558	97.31	13.92	1.37	1.33
3	1	2	F1 OZ L2	F1OZL2 8-2	115	2	15.2	12.1	2148	16.8	1680	804	110.86	13.61	1.33	1.18
3	1	2	F1 OZ L2	F1OZL2 8-3	645	2	16.6	13.3	2262	16.4	1771	492	81.98	14.94	1.63	1.28
3	1	2	F1 OZ L2	F1OZL2 9-1	541	1	16	12.5	2046	15.1	1726	527	91.96	17.62	1.27	1.48
3	1	2	F1 OZ L2	F1OZL2 9-2	864	2	18.6	11.7	2009	13.7	1863	558	105.5	11.75	1.38	1.33
3	1	2	F1 OZ L2	F1OZL2 9-3	115	2	15.2	12.1	2148	16.8	1680	804	110.86	13.61	1.33	1.18
3	1	2	F1 OZ L2	F1OZL2 10-1	700	1	15	11.7	1508	12.7	812	649	97.68	14.79	1.33	1.33
3	1	2	F1 OZ L2	F1OZL2 10-2	943	1	15.3	14.6	4050	12.7	1316	296	112.55	16.1	1.32	1.18
3	1	2	F1 OZ L2	F1OZL2 10-3	309	1	15.2	12.1	2552	13.4	1285	552	105.5	18.65	1.28	1.17
3	1	2	F1 OZ L2	F1OZL2 11-1	153	3	16.6	13.3	4523	15.9	1523	697	90.41	14.93	1.04	1.18
3	1	2	F1 OZ L2	F1OZL2 11-2	150	1	16	12.5	2445	14	1680	738	94.48	13.61	1.33	1.18
3	1	2	F1 OZ L2	F1OZL2 11-3	686	2	18	11.7	1508	12.7	1285	558	90.68	18.65	1.28	1.17
3	1	2	F1 OZ L2	F1OZL2 12-1	579	1	31	11.1	2693	12.7	1726	544	133.76	17.62	1.27	1.48
3	1	2	F1 OZ L2	F1OZL2 12-2	841	2	29.3	15.2	2154	12.2	1863	515	92.82	11.75	1.38	1.33
3	1	2	F1 OZ L2	F1OZL2 12-3	153	1	16.6	12.5	2445	14	1680	738	94.48	13.61	1.33	1.18
3	2	2	F1 OL L2	F1OLL2 1-1	690	2	26.3	10.6	1639	12.6	1196	392	39.26	13.88	1.5	0.97
3	2	2	F1 OL L2	F1OLL2 1-2	966	1	23.3	10.6	1914	12.6	2930	347	37.4	16.01	1.82	1
3	2	2	F1 OL L2	F1OLL2 1-3	1170	3	16.5	8.3	1435	11	873	531	49.09	11.73	1.6	0.87
3	2	2	F1 OL L2	F1OLL2 2-1	1107	2	20	9.4	1872	12	1543	324	32.21	12.17	1.5	1.03
3	2	2	F1 OL L2	F1OLL2 2-2	820	2	17.2	9.4	1869	10	1316	441	41.98	11.9	1.6	0.95
3	2	2	F1 OL L2	F1OLL2 2-3	652	2	15.4	10.6	2067	14.6	981	376	40.06	13.06	1.82	0.81
3	2	2	F1 OL L2	F1OLL2 3-1	1415	2	17.7	8.3	1755	13.2	1076	288	40.06	13.58	1.6	0.88
3	2	2	F1 OL L2	F1OLL2 3-2	1886	6	19.4	9.8	1802	15.1	610	340	39.33	12.86	1.71	1.06
3	2	2	F1 OL L2	F1OLL2 3-3	828	2	17.2	9	1869	10.5	1316	441	41.98	11.9	1.6	0.95
3	2	2	F1 OL L2	F1OLL2 4-1	1127	1	17	10.2	1639	12.6	1196	392	73.42	13.88	1.5	0.97
3	2	2	F1 OL L2	F1OLL2 4-2	1058	1	21	11	2067	14.1	2930	347	38.15	16.01	1.82	1
3	2	2	F1 OL L2	F1OLL2 4-3	904	1	26.3	8.3	1755	13.2	1196	500	41.98	13.45	1.79	0.77
3	2	2	F1 OL L2	F1OLL2 5-1	720	1	23.3	9.4	1802	15.1	1543	331	43.19	12.17	1.5	1.03
3	2	2	F1 OL L2	F1OLL2 5-2	1490	3	16.5	10	1869	10.5	1316	401	26.66	11.9	1.6	0.95
3	2	2	F1 OL L2	F1OLL2 5-3	1762	2	32.9	10	1914	12.6	981	416	35.51	13.06	1.82	0.81
3	2	2	F1 OL L2	F1OLL2 6-1	1716	1	31.1	8.3	1435	11.5	1076	288	23.87	13.58	1.6	0.88
3	2	2	F1 OL L2	F1OLL2 6-2	1571	1	17.2	9.4	1872	11.5	610	340	36.17	12.86	1.71	1.06
3	2	2	F1 OL L2	F1OLL2 6-3	1490	4	16.5	7.3	1869	10.5	1316	441	26.66	11.9	1.6	0.95
3	2	2	F1 OL L2	F1OLL2 7-1	1840	1	18.2	9.4	837	14.1	1316	377	29.59	8.44	1.42	0.86
3	2	2	F1 OL L2	F1OLL2 7-2	1495	2	17.2	9.3	1017	9.1	718	334	29.07	12.78	1.6	0.85
3	2	2	F1 OL L2	F1OLL2 7-3	987	1	12.4	7.3	419	9	359	758	17.35	7.07	1.38	0.85
3	2	2	F1 OL L2	F1OLL2 8-1	1408	2	16.2	11.2	1531	14	1351	291	35.26	5.92	1.19	0.86
3	2	2	F1 OL L2	F1OLL2 8-2	1281	1	12.8	11.2	419	13.2	885	293	36.17	7.17	1.37	0.67
3	2	2	F1 OL L2	F1OLL2 8-3	1196	2	14.1	11.5	1531	10.5	395	242	26.66	8.52	1.41	0.71
3	2	2	F1 OL L2	F1OLL2 9-1	564	1	13.3	9.3	837	10.5	718	184	35.51	4.95	1.17	0.59
3	2	2	F1 OL L2	F1OLL2 9-2	449	3	12.4	11.5	1017	13	885	327	29.64	6.58	1.53	0.73
3	2	2	F1 OL L2	F1OLL2 9-3	1081	1	12.8	11.2	419	13	885	293	36.17	7.17	1.37	0.67
3	2	2	F1 OL L2	F1OLL2 10-1	741	1	12.4	7.3	837	14.1	1316	377	29.59	8.44	1.42	0.86
3	2	2	F1 OL L2	F1OLL2 10-2	1362	2	16.2	9.3	837	10.5	718	334	42	12.78	1.6	0.85
3	2	2	F1 OL L2	F1OLL2 10-3	1035	1	12.8	12.7	1674	12.9	1770	55	14.93	7.04	1.62	1.12
3	2	2	F1 OL L2	F1OLL2 11-1	1272	2	14.1	10.6	1639	12.6	837	313	39.33	11.14	1.5	1.18
3	2	2	F1 OL L2	F1OLL2 11-2	639	1	13.3	9.4	1869	10.5	885	293	36.05	7.17	1.37	0.67
3	2	2	F1 OL L2	F1OLL2 11-3	524	3	12.4	11.5	1531	10.5	395	242	41.98	8.52	1.41	0.71
3	2	2	F1 OL L2	F1OLL2 12-1	299	1	32.9	11.9	1973	13.8	718	184	29.07	4.95	1.17	0.59
3	2	2	F1 OL L2	F1OLL2 12-2	787	1	31.1	7.3	837	14	395	242	44.07	8.52	1.41	0.71
3	2	2	F1 OL L2	F1OLL2 12-3	639	1	13.3	9.4	1869	10.6	885	293	36.05	7.17	1.37	0.67
3	3	2	P3	spov 1-1	333	2	15.9	15	1722	15.8	1300	357	57.76	12.69	1.9	0.9
3	3	2	P3	spov 1-2	400	2	14.3	11	1650	14.6	2000	263	98.94	14.82	1.78	0.97
3	3	2	P3	spov 1-3	363	1	28.8	11	1400	12	2400	267	62.42	13.32	1.8	1
3	3	2	P3	spov 2-1	300	1	24.4	15	2487	16	900	278	63.83	15.65	1.7	0.88
3	3	2	P3	spov 2-2	420	1	21.6	13	2543	16	2000	263	55.53	14.82	1.78	0.97
3	3	2	P3	spov 2-3	510	3	15.3	15	1507	15.5	1600	183	41.08	7.81	1.53	0.87
3	3	2	P3	spov 3-1	480	1	18.5	15	1399	13.7	1160	353	40.32	7.85	1.52	0.81
3	3	2	P3	spov 3-2	833	1	28.8	11	1400	12	1300	357	60.8	12.69	1.9	0.9
3	3	2	P3	spov 3-3	683	1	15.9	12	1614	13.4	1100	400	63.65	11.41	1.68	0.65
3	3	2	P3	spov 4-1	648	3	15.3	15	1507	15.5	2400	267	60.98	13.32	1.8	1
3	3	2	P3	spov 4-2	820	5	18	14	1829	14.6	1940	252	50.06	11.15	1.51	0.87
3	3	2	P3	spov 4-3	360	2	15.9	15	1722	15.8	1400	221	56.56	6.55	1.55	0.65
3	3	2	P3	spov 5-1	490	1	16.4	14	1901	16.4	1600	183	60.8	7.81	1.53	0.87
3	3	2	P3	spov 5-2	460	1	18.8	15	2996	19	1100	400	68.12	11.41	1.68	0.65
3	3	2	P3	spov 5-3	393	1	24.4	15	2487	16	1250	314	69.36	13.58	1.69	0.88
3	3	2	P3	spov 6-1	313	1	21.6	13	2543	16	1800	143	57.76	13.59	1.9	1.05
3	3	2	P3	spov 6-2	648	3	15.3	15	1507	15.5	2400	267	60.98	13.32	1.8	1
3	3	2	P3	spov 6-3	853	1	30.5	7.6	1500	10.2	1100	337	98.95	11.56	1.8	1
3	3	2	P3	spov 7-1	470	1	11.9	11	1663	15	400	389	74.55	12.81	1.71	0.81
3	3	2	P3	spov 7-2	322	1	11.5	11	1728	13	1250	314	65.69	13.58	1.69	0.88
3	3	2	P3	spov 7-3	592	1	15	10.4	1370	19	1800	143	75.69	13.59	1.9	1.05
3	3	2	P3	spov 8-1	800	1	16.9	14	1578	12.2	1400	246	57.59	5.78	1.56	0.65
3	3	2	P3	spov 8-2	650	1	15.9	12	1614	13.4	1100	233	30.31	4.62	1.52	0.81
3	3	2	P3	spov 8-3	342	1	11.5	11	1728	13	1300	287	60.55	14.04	1.68	0.83
3	3	2	P3	spov 9-1	612	1	15	10.4	1370	19	950	270	65.44	15.36	1.65	0.85
3	3	2	P3	spov 9-2	470	1	11.9	11	1663	15	400	389	74.55	12.81	1.71	0.81
3	3	2	P3	spov 9-3	520	2	13.1	12	1272	19	1100	238	55.13	13.28	1.65	0.77
3	3	2	P3	spov 10-1	245	1	12.3	12	1565	14	500	255	61.84	12.98	1.67	0.66
3	3	2	P3	spov 10-2	195	2	11.5	13	1500	18	950	270	70.95	14.26	1.72	0.94
3	3	2	P3	spov 10-3	150	1	13.4	12	1460	12	750	263	72.99	14.83	1.69	0.84
3	3	2	P3	spov 11-1	362	1	11.1	9	1442	15	850	249	63.65	14.04	1.67	0.7
3	3	2	P3	spov 11-2	225	1	11.4	9	900	9	800	391	30.49	4.56	1.4	0.75
3	3	2	P3	spov 11-3	450	1	11.9	11	1663	15	2400	267	70.95	13.32	1.8	1
3	3	2	P3	spov 12-1	553	2	13.1	12	1272	19	1100	337	60.8	11.56	1.8	1
3	3	2	P3	spov 12-2	278	1	12.3	12	1565	14	1300	357	63.54	12.69	1.9	0.9
3	3	2	P3	spov 12-3	228	2	11.5	13	1500	18	950	270	60.98	14.26	1.72	0.94
3	4	2	F1 OS L2	F1OSL2 1-1	348	2	33	27.4	2539	16.2	913	284	88.54	36	2.21	1.64
3	4	2	F1 OS L2	F1OSL2 1-2	487	2	29.2	23.7	2596	16.2	2028	269	106.6	34.09	2.23	1.77
3	4	2	F1 OS L2	F1OSL2 1-3	591	5	27.4	20.7	1539	15.7	1622	187	70.48	17.96	2.38	1.59
3	4	2	F1 OS L2	F1OSL2 2-1	556	2	24.4	25	1428	13.9	1176	361	101.29	18.06	2.11	1.48
3	4	2	F1 OS L2	F1OSL2 2-2	417	3	23.4	21.5	1758	16	1420	226	106.6	15.07	2.2	1.19
3	4	2	F1 OS L2	F1OSL2 2-3	325	3	27.1	19.3	1685	14.8	608	227	126.22	15.62	2.23	1.42
3	4	2	F1 OS L2	F1OSL2 3-1	713	2	25.5	22.2	1941	16.6	811	243	64.24	15.27	2.38	1.4
3	4	2	F1 OS L2	F1OSL2 3-2	950	9	25.5	24.3	1867	14.8	1967	258	77.19	25.65	2.11	1.59
3	4	2	F1 OS L2	F1OSL2 3-3	417	2	27.4	21.5	1758	16	1420	226	119.37	15.07	1.64	1.19
3	4	2	F1 OS L2	F1OSL2 4-1	568	2	25.5	22.2	1941	16.6	1622	187	140.38	17.96	2.07	1.59
3	4	2	F1 OS L2	F1OSL2 4-2	533	1	27.4	25.4	3059	19.3	1115	409	171.42	26.24	1.89	1.19
3	4	2	F1 OS L2	F1OSL2 4-3	455	2	33	27.4	2539	16.2	1268	321	88.54	31.23	2.42	1.61
3	4	2	F1 OS L2	F1OSL2 5-1	363	2	29.2	23.7	2596	16.2	1825	146	106.6	31.26	2.38	1.92
3	4	2	F1 OS L2	F1OSL2 5-2	751	5	27.4	20.7	1539	15.7	2434	273	63.42	30.64	2.38	1.82
3	4	2	F1 OS L2	F1OSL2 5-3	989	1	41.2	13.9	1532	10.3	1115	344	77.19	26.59	2.38	1.82
3	4	2	F1 OS L2	F1OSL2 6-1	965	2	38.9	20.1	1929	12.2	1318	365	58.4	29.19	2.11	1.64
3	4	2	F1 OS L2	F1OSL2 6-2	792	2	21.9	21.5	1648	13.6	1115	409	106.6	26.24	2.23	1.19
3	4	2	F1 OS L2	F1OSL2 6-3	751	5	27.4	20.7	1539	15.7	2434	273	101.29	30.64	2.22	1.82
3	4	2	F1 OS L2	F1OSL2 7-1	927	1	25.5	22.8	1611	12.4	1420	251	103.81	13.29	2.25	1.19
3	4	2	F1 OS L2	F1OSL2 7-2	753	2	21.9	21.5	1648	13.6	1115	238	126.22	10.63	2.38	1.48
3	4	2	F1 OS L2	F1OSL2 7-3	396	2	20.1	15.5	1764	13.2	1318	293	58.4	32.29	2.11	1.51
3	4	2	F1 OS L2	F1OSL2 8-1	709	2	20.3	19	1399	19.3	963	276	71.34	35.33	2.32	1.55
3	4	2	F1 OS L2	F1OSL2 8-2	545	1	20.1	16.1	1698	15.2	406	398	117.26	29.46	1.45	1.48
3	4	2	F1 OS L2	F1OSL2 8-3	603	3	21.9	17.7	1299	19.3	1115	243	70.48	30.54	2.23	1.4
3	4	2	F1 OS L2	F1OSL2 9-1	284	2	21.9	16.6	1598	14.2	507	261	77.19	29.85	1.45	1.2
3	4	2	F1 OS L2	F1OSL2 9-2	226	3	23.7	15.5	1532	18.3	963	276	81.48	32.8	1.85	1.71
3	4	2	F1 OS L2	F1OSL2 9-3	545	2	20.1	16.1	1698	15.2	406	398	79.69	29.46	1.72	1.48
3	4	2	F1 OS L2	F1OSL2 10-1	373	1	20.1	15.5	1764	13.2	1268	321	81.48	31.23	2.11	1.61
3	4	2	F1 OS L2	F1OSL2 10-2	686	1	20.3	19	1399	19.3	1825	146	119.37	21.26	1.81	1.92
3	4	2	F1 OS L2	F1OSL2 10-3	522	2	20.1	16.1	1698	15.2	2434	273	125.09	30.64	1.65	1.82
3	4	2	F1 OS L2	F1OSL2 11-1	641	3	21.9	17.7	1299	19.3	1115	344	176.82	26.59	1.59	1.82
3	4	2	F1 OS L2	F1OSL2 11-2	322	2	21.9	16.6	1598	14.2	1318	365	101.29	29.19	2.32	1.64
3	4	2	F1 OS L2	F1OSL2 11-3	265	3	23.7	15.5	1532	18.3	963	276	103.81	32.8	2.11	1.71
3	4	2	F1 OS L2	F1OSL2 12-1	151	2	41.2	13.9	1532	10.3	761	269	138.84	34.11	2.21	1.53
3	4	2	F1 OS L2	F1OSL2 12-2	396	1	38.9	20.1	1429	14.2	862	254	58.4	32.29	2.23	1.28
3	4	2	F1 OS L2	F1OSL2 12-3	322	1	21.9	16.6	1598	14.2	1318	365	81.48	29.19	2.11	1.64
4	1	2	F1 SZ L2	F1SZL2 1-1	541	3	21.2	18.7	5478	25	6641	305	78.51	26.7	1.52	1.05
4	1	2	F1 SZ L2	F1SZL2 1-2	646	3	21.9	26.2	6023	22.7	6320	292	94.52	21.6	1.53	1.02
4	1	2	F1 SZ L2	F1SZL2 1-3	518	4	25.6	18.3	6765	29	6595	300	62.49	22.39	1.55	1.01
4	1	2	F1 SZ L2	F1SZL2 2-1	647	1	23.4	20.9	1155	11	1099	210	89.82	25.29	1.56	1.04
4	1	2	F1 SZ L2	F1SZL2 2-2	526	3	21.9	20.2	1147	9.8	7694	305	94.52	22.68	1.5	0.97
4	1	2	F1 SZ L2	F1SZL2 2-3	391	4	24.8	19.2	6023	22	6320	296	111.93	27.48	1.52	1.04
4	1	2	F1 SZ L2	F1SZL2 3-1	518	3	22.7	22.1	6765	29.2	6595	300	56.96	25.91	1.52	0.99
4	1	2	F1 SZ L2	F1SZL2 3-2	391	2	19.8	17.3	4950	25	5313	273	68.45	24.54	1.52	1.04
4	1	2	F1 SZ L2	F1SZL2 3-3	526	4	21.9	20.2	1692	12.7	3389	789	105.85	22.68	1.5	0.97
4	1	2	F1 SZ L2	F1SZL2 4-1	590	3	41.1	32.7	1280	11.9	989	886	124.48	26.7	1.52	1.05
4	1	2	F1 SZ L2	F1SZL2 4-2	695	3	32.4	13.1	1616	14	751	927	152.01	21.6	2.15	1
4	1	2	F1 SZ L2	F1SZL2 4-3	568	8	42.4	26.4	9017	32.2	9710	689	78.51	22.39	1.65	1.12
4	1	2	F1 SZ L2	F1SZL2 5-1	616	2	48.7	18.3	6930	25.9	7328	612	94.52	25.29	1.56	1.04
4	1	2	F1 SZ L2	F1SZL2 5-2	496	3	36	14.3	6377	24	6778	441	56.24	25.72	1.56	0.99
4	1	2	F1 SZ L2	F1SZL2 5-3	360	6	22.3	15.3	5940	22.6	6320	166	68.45	27.48	1.52	1.04
4	1	2	F1 SZ L2	F1SZL2 6-1	488	6	26	17.1	5940	22.4	6229	166	51.79	20.59	1.27	1
4	1	2	F1 SZ L2	F1SZL2 6-2	590	8	21.5	19.7	6023	22.2	6320	292	94.52	24.54	1.52	1.04
4	1	2	F1 SZ L2	F1SZL2 6-3	495	3	36	14.3	9017	32.1	9710	385	89.82	25.72	1.56	0.99
4	1	2	F1 SZ L2	F1SZL2 7-1	864	2	22	20	6930	25.9	7328	395	92.05	20.4	1.62	1.12
4	1	2	F1 SZ L2	F1SZL2 7-2	1260	3	23.6	20	6377	24.2	6778	441	111.93	22.4	1.61	1
4	1	2	F1 SZ L2	F1SZL2 7-3	433	7	25	17.5	5940	22.4	6229	160	51.79	18.51	1.66	1.37
4	1	2	F1 SZ L2	F1SZL2 8-1	230	7	22.8	18.7	4620	22.9	5038	155	63.26	19.2	1.67	1.12
4	1	2	F1 SZ L2	F1SZL2 8-2	150	2	19.9	17.5	2970	13.5	2061	385	103.98	18.76	1.62	1
4	1	2	F1 SZ L2	F1SZL2 8-3	841	3	22	24.9	1147	9.8	6320	282	62.49	20.61	1.56	1.37
4	1	2	F1 SZ L2	F1SZL2 9-1	706	3	25.7	18.7	1155	11.5	1191	451	68.45	24.29	1.55	1.25
4	1	2	F1 SZ L2	F1SZL2 9-2	1126	7	21.3	22.4	5940	22.4	6229	589	72.25	16.2	1.69	1.12
4	1	2	F1 SZ L2	F1SZL2 9-3	151	8	19.9	17.5	4620	22.9	5038	159	70.66	18.76	1.62	1
4	1	2	F1 SZ L2	F1SZL2 10-1	913	4	26.9	15	4785	24.7	5221	225	72.25	20.4	1.62	1.12
4	1	2	F1 SZ L2	F1SZL2 10-2	1230	2	32.4	13.1	1297	14.7	1374	808	105.85	22.2	1.61	1
4	1	2	F1 SZ L2	F1SZL2 10-3	403	4	42.4	14	1592	14.1	724	763	110.92	25.72	1.56	0.99
4	1	2	F1 SZ L2	F1SZL2 11-1	200	1	48.7	18.3	2131	10.8	3215	849	156.8	20.59	1.27	1
4	1	2	F1 SZ L2	F1SZL2 11-2	201	8	36	14.3	4620	22.9	5038	149	89.82	18.76	1.62	1
4	1	2	F1 SZ L2	F1SZL2 11-3	891	5	26.9	15	4785	24.7	5313	225	92.05	25.72	1.56	0.99
4	1	2	F1 SZ L2	F1SZL2 12-1	751	3	41.1	12.7	5478	25.4	6641	305	123.11	24.29	1.55	1.25
4	1	2	F1 SZ L2	F1SZL2 12-2	1096	3	29.4	14.1	6023	22.2	5221	292	51.79	16.2	1.69	1.12
4	1	2	F1 SZ L2	F1SZL2 12-3	200	2	36	14.3	4950	25.8	1008	277	72.25	18.76	1.62	1
4	2	2	F1 SL L2	F1SLL2 1-1	750	3	29.8	14.4	5471	25.7	5974	304	38.59	13.96	1.68	1.31
4	2	2	F1 SL L2	F1SLL2 1-2	863	3	31.7	14.4	6015	22.5	5686	291	36.76	16.11	2.04	1.36
4	2	2	F1 SL L2	F1SLL2 1-3	954	3	28.7	11.2	6657	29.3	5933	300	48.26	11.8	1.8	1.18
4	2	2	F1 SL L2	F1SLL2 2-1	1514	1	34.7	12.8	1254	11.1	989	209	31.66	12.24	1.68	1.39
4	2	2	F1 SL L2	F1SLL2 2-2	820	3	29.8	12.8	1145	9.9	6922	304	41.27	11.97	1.8	1.29
4	2	2	F1 SL L2	F1SLL2 2-3	918	3	30.7	14.4	5915	22.5	5686	291	39.38	13.14	2.04	1.1
4	2	2	F1 SL L2	F1SLL2 3-1	916	3	33.7	11.2	6857	29.3	5933	300	39.38	13.66	1.8	1.2
4	2	2	F1 SL L2	F1SLL2 3-2	727	2	26.8	12.8	4844	26.1	4779	276	38.66	13.06	1.92	1.44
4	2	2	F1 SL L2	F1SLL2 3-3	776	4	29.8	12.8	1790	12.1	3049	787	41.27	11.97	1.8	1.29
4	2	2	F1 SL L2	F1SLL2 4-1	600	2	29.8	14.4	1179	12.1	890	884	72.17	13.96	1.68	1.31
4	2	2	F1 SL L2	F1SLL2 4-2	549	3	30.7	14.4	1714	14.3	676	924	37.51	16.11	2.04	1.36
4	2	2	F1 SL L2	F1SLL2 4-3	621	7	33.7	11.2	8916	32.4	8734	687	41.27	13.53	2.02	1.04
4	2	2	F1 SL L2	F1SLL2 5-1	422	2	26.8	12.8	7022	26.2	6592	610	42.45	12.24	1.68	1.39
4	2	2	F1 SL L2	F1SLL2 5-2	876	2	28.8	12	6370	24.5	6098	440	26.2	11.97	1.8	1.29
4	2	2	F1 SL L2	F1SLL2 5-3	1151	6	32.7	15.2	5933	22.6	5686	166	34.91	13.14	2.04	1.1
4	2	2	F1 SL L2	F1SLL2 6-1	1088	6	27.7	10.2	5933	22.6	5603	166	23.47	13.66	1.8	1.2
4	2	2	F1 SL L2	F1SLL2 6-2	856	3	35.7	13.8	6015	22.5	5686	291	35.56	12.94	1.92	1.44
4	2	2	F1 SL L2	F1SLL2 6-3	558	7	27.8	11.8	9006	32.4	8734	384	26.2	11.97	1.8	1.29
4	2	2	F1 SL L2	F1SLL2 7-1	360	1	29	10.9	6922	26.2	6592	394	29.09	8.49	1.6	1.16
4	2	2	F1 SL L2	F1SLL2 7-2	814	3	26.8	11.6	6370	24.5	6098	440	28.58	12.86	1.8	1.15
4	2	2	F1 SL L2	F1SLL2 7-3	1088	6	28	10.9	5933	22.6	5603	166	17.06	7.12	1.55	1.15
4	2	2	F1 SL L2	F1SLL2 8-1	854	7	35.8	15.2	4614	23.2	4532	149	34.67	5.95	1.33	1.16
4	2	2	F1 SL L2	F1SLL2 8-2	521	2	37.6	15.2	2966	13.6	1854	384	35.56	7.21	1.54	0.96
4	2	2	F1 SL L2	F1SLL2 8-3	322	2	32.8	15.6	1145	9.9	5686	291	26.2	8.57	1.58	0.96
4	2	2	F1 SL L2	F1SLL2 9-1	776	3	30.8	12	1154	11.7	1071	400	34.91	4.98	1.32	0.8
4	2	2	F1 SL L2	F1SLL2 9-2	1151	5	36	16.2	5933	22.6	5603	590	29.14	6.62	1.72	0.99
4	2	2	F1 SL L2	F1SLL2 9-3	922	4	38.2	15.2	4614	23.2	4532	196	35.56	7.21	1.54	0.91
4	2	2	F1 SL L2	F1SLL2 10-1	1552	7	27	9.9	4779	25	4697	220	29.09	8.49	1.6	1.16
4	2	2	F1 SL L2	F1SLL2 10-2	1560	2	27.8	12.6	1292	14.8	1236	810	41.28	12.86	1.8	1.15
4	2	2	F1 SL L2	F1SLL2 10-3	1255	3	35.3	17.2	1590	14.3	651	761	14.67	7.08	1.82	1.52
4	2	2	F1 SL L2	F1SLL2 11-1	903	1	29.8	14.4	2128	10.9	2892	847	38.66	11.21	1.68	1.6
4	2	2	F1 SL L2	F1SLL2 11-2	859	4	29.8	12.8	4614	23.2	4532	149	35.44	7.21	1.54	0.91
4	2	2	F1 SL L2	F1SLL2 11-3	1615	8	35.8	15.6	4779	25	4779	224	41.27	8.57	1.58	0.96
4	2	2	F1 SL L2	F1SLL2 12-1	821	3	33.8	16.1	5471	25.7	5974	304	28.58	4.98	1.32	0.8
4	2	2	F1 SL L2	F1SLL2 12-2	856	3	27	9.9	6015	22.5	4697	291	43.32	8.57	1.58	0.96
4	2	2	F1 SL L2	F1SLL2 12-3	821	2	29.8	12.8	4944	26.1	906	276	35.44	7.21	1.54	0.91
4	3	2	F1 SO L2	F1SOL2 1-1	354	3	32.2	26.8	6786	29	7576	144	72.8	35.51	2.26	1.57
4	3	2	F1 SO L2	F1SOL2 1-2	495	3	28.5	23.2	7461	25.3	7211	138	87.67	33.63	2.28	1.73
4	3	2	F1 SO L2	F1SOL2 1-3	601	3	26.8	20.2	8380	33.1	7524	142	57	17.22	2.43	1.55
4	3	2	F1 SO L2	F1SOL2 2-1	566	1	26.8	24.4	1431	12.5	1254	99	83.96	17.81	2.16	1.45
4	3	2	F1 SO L2	F1SOL2 2-2	424	3	26.8	21	1421	11.2	8778	144	87.96	14.86	2.26	1.16
4	3	2	F1 SO L2	F1SOL2 2-3	330	3	19.7	18.9	7461	25.3	7211	138	103.81	15.41	2.28	1.39
4	3	2	F1 SO L2	F1SOL2 3-1	725	3	25	21.7	8380	33.1	7524	142	52	15.07	2.43	1.38
4	3	2	F1 SO L2	F1SOL2 3-2	967	1	25	23.8	6132	29.5	6061	131	63.83	25.3	2.16	1.55
4	3	2	F1 SO L2	F1SOL2 3-3	424	4	26.8	21	2096	13.6	3867	373	98.65	14.86	1.68	1.16
4	3	2	F1 SO L2	F1SOL2 4-1	578	3	25	21.7	1586	13.6	1129	419	115.45	17.72	2.12	1.55
4	3	2	F1 SO L2	F1SOL2 4-2	542	3	26.8	24.8	2002	16.1	857	438	140.98	25.89	1.93	1.16
4	3	2	F1 SO L2	F1SOL2 4-3	463	7	32.2	26.8	11170	36.6	11077	326	72.81	30.81	2.47	1.57
4	3	2	F1 SO L2	F1SOL2 5-1	369	2	28.5	23.2	8585	29.6	8360	289	87.66	30.84	2.43	1.88
4	3	2	F1 SO L2	F1SOL2 5-2	764	2	26.8	20.2	7900	27.6	7733	208	52.15	30.22	2.43	1.79
4	3	2	F1 SO L2	F1SOL2 5-3	1006	6	40.3	13.6	7358	25.5	7211	79	63.48	26.23	2.43	1.79
4	3	2	F1 SO L2	F1SOL2 6-1	982	5	38	19.7	7358	25.5	7106	79	48.03	28.79	2.16	1.61
4	3	2	F1 SO L2	F1SOL2 6-2	805	3	21.4	21	7461	25.3	7211	138	87.66	25.89	2.28	1.16
4	3	2	F1 SO L2	F1SOL2 6-3	764	7	26.8	20.2	9170	36.6	11077	182	83.3	30.22	2.27	1.79
4	3	2	F1 SO L2	F1SOL2 7-1	943	2	25	22.3	9585	29.6	8360	187	85.37	13.11	2.3	1.16
4	3	2	F1 SO L2	F1SOL2 7-2	766	3	21.4	21	8900	27.6	7733	208	103.81	10.48	2.43	1.46
4	3	2	F1 SO L2	F1SOL2 7-3	403	6	19.7	15.2	7258	25.5	7106	79	48.03	31.86	2.16	1.48
4	3	2	F1 SO L2	F1SOL2 8-1	422	7	19.8	18.6	5823	26.1	5748	70	58.67	34.85	2.38	1.52
4	3	2	F1 SO L2	F1SOL2 8-2	554	1	19.7	15.7	3779	15.4	2351	182	96.43	29.07	1.49	1.45
4	3	2	F1 SO L2	F1SOL2 8-3	613	2	21.4	17.3	1521	11.2	7211	138	57.96	30.13	2.28	1.38
4	3	2	F1 SO L2	F1SOL2 9-1	289	3	21.4	16.2	1331	13.2	1359	208	63.48	29.45	1.49	1.18
4	3	2	F1 SO L2	F1SOL2 9-2	230	6	23.2	15.2	7458	25.5	7106	283	67.01	32.36	1.89	1.68
4	3	2	F1 SO L2	F1SOL2 9-3	554	7	19.7	15.7	5623	26.1	5748	70	65.53	29.07	1.76	1.45
4	3	2	F1 SO L2	F1SOL2 10-1	380	4	19.7	15.2	6028	28.2	5957	106	67.01	30.81	2.16	1.57
4	3	2	F1 SO L2	F1SOL2 10-2	698	1	19.8	18.6	1502	16.7	1568	382	98.17	30.84	1.85	1.88
4	3	2	F1 SO L2	F1SOL2 10-3	531	3	19.7	15.7	2072	16.1	826	360	102.87	30.22	1.69	1.79
4	3	2	F1 SO L2	F1SOL2 11-1	652	2	21.4	17.3	2540	12.3	3668	401	145.42	26.23	1.62	1.79
4	3	2	F1 SO L2	F1SOL2 11-2	328	7	21.4	16.2	5823	26.1	5748	70	83.3	28.79	2.38	1.61
4	3	2	F1 SO L2	F1SOL2 11-3	269	4	23.2	15.2	5828	28.2	6061	106	85.37	32.36	2.16	1.68
4	3	2	F1 SO L2	F1SOL2 12-1	153	3	40.3	13.6	6886	29	7576	144	114.18	33.65	2.26	1.5
4	3	2	F1 SO L2	F1SOL2 12-2	403	2	38	19.7	7361	25.3	5957	138	48.03	31.86	2.28	1.25
4	3	2	F1 SO L2	F1SOL2 12-3	328	2	21.4	16.2	6232	29.5	1150	131	67.01	28.79	2.16	1.61
4	4	2	P4	spsb 1-1	433	2	39.1	28.6	6640	27.76	7250	141	61.19	12.17	1.67	0.97
4	4	2	P4	spsb 1-2	452	2	40.1	24.8	7300	24.25	5700	135	25.74	15.3	1.69	0.93
4	4	2	P4	spsb 1-3	317	2	21.9	13	1552	13	1080	410	61.87	11.02	1.57	0.72
4	4	2	P4	spsb 2-1	290	2	22.6	11	1959	15.4	820	429	75.55	11.61	1.43	0.68
4	4	2	P4	spsb 2-2	328	5	46	32	10930	35	10600	319	39.02	11.98	1.83	1
4	4	2	P4	spsb 2-3	504	2	44.8	26	8200	31.66	7200	139	31.06	14.53	1.8	0.96
4	4	2	P4	spsb 3-1	800	1	29.5	9.5	1400	12	1200	97	44.64	15.3	1.6	0.92
4	4	2	P4	spsb 3-2	433	2	29.7	8.5	1390	10.7	8400	141	46.98	12.17	1.67	0.97
4	4	2	P4	spsb 3-3	485	2	40.1	24.8	7300	24.25	6900	135	55.63	15.3	1.69	0.93
4	4	2	P4	spsb 4-1	484	2	44.8	26	8200	31.66	7200	139	28.31	14.53	1.8	0.96
4	4	2	P4	spsb 4-2	400	1	39.2	23	6000	28.2	5800	128	34.02	14.1	1.6	0.95
4	4	2	P4	spsb 4-3	410	3	14.3	12	2051	13	3700	365	52.61	9.75	1.24	0.73
4	4	2	P4	spsb 5-1	430	2	42.3	27.8	7730	26.4	7400	204	55.63	15.1	1.8	0.9
4	4	2	P4	spsb 5-2	575	4	40.1	25.4	7200	24.4	6800	77	25.74	14.69	1.6	1
4	4	2	P4	spsb 5-3	454	5	40	24.4	5600	25	5500	69	31.44	15.1	1.76	1.05
4	4	2	P4	spsb 6-1	223	1	42	28	8400	28.3	8000	283	46.98	14.15	1.8	0.82
4	4	2	P4	spsb 6-2	463	2	42.3	27.8	7730	26.4	7400	204	27.95	15.1	1.8	0.9
4	4	2	P4	spsb 6-3	608	4	40.1	25.4	7200	24.4	6900	77	34.02	14.53	1.8	0.96
4	4	2	P4	spsb 7-1	575	4	40.1	25.4	7200	24.4	6800	77	25.74	14.69	1.6	1
4	4	2	P4	spsb 7-2	452	2	40.1	24.8	7300	24.25	6900	135	46.98	15.3	1.69	0.93
4	4	2	P4	spsb 7-3	295	5	46	32	10930	35	10600	178	44.64	12.17	1.68	0.85
4	4	2	P4	spsb 8-1	190	1	42	28	8400	28.3	8000	183	45.75	14.69	1.7	1
4	4	2	P4	spsb 8-2	663	2	18	12	1930	15.4	790	353	55.13	9.34	1.25	0.82
4	4	2	P4	spsb 8-3	477	1	15.7	10.8	2583	11.8	3510	393	77.93	12.94	1.2	0.85
4	4	2	P4	spsb 9-1	454	5	40	24.4	5600	25	5500	69	44.64	15.1	1.76	1.05
4	4	2	P4	spsb 9-2	275	1	30.8	12.5	3600	14.7	2250	178	51.68	12.17	1.1	0.6
4	4	2	P4	spsb 9-3	170	2	29.7	8.5	1390	10.7	6900	135	31.06	15.3	1.69	0.93
4	4	2	P4	spsb 10-1	410	2	28.3	10.8	1400	12.6	1300	204	34.02	15.1	1.1	0.7
4	4	2	P4	spsb 10-2	608	4	40.1	25.4	7200	24.4	6800	277	35.91	7.2	1.4	0.9
4	4	2	P4	spsb 10-3	487	5	40	24.4	5600	25	5500	69	35.12	15.1	1.3	0.8
4	4	2	P4	spsb 11-1	820	3	39	24.6	5800	27	5700	104	35.91	15.3	1.6	0.92
4	4	2	P4	spsb 11-2	824	1	16.4	13	1568	16	1500	374	52.61	8.51	1.37	0.76
4	4	2	P4	spsb 11-3	215	2	19.6	9.2	1600	10.2	1210	215	63.24	12.8	1.64	0.89
4	4	2	P4	spsb 12-1	533	1	28.7	10	2100	13.4	1820	187	66.16	9.8	1.62	0.83
4	4	2	P4	spsb 12-2	416	1	40	15.5	3000	17	2800	188	58.24	12.75	1.9	0.95
4	4	2	P4	spsb 12-3	853	3	39	24.6	5800	27	5800	104	45.75	15.3	1.6	0.92
1	1	3	P1	spzh 1-1	140	3	15.9	13.7	1552	17.3	1266	373	44.85	12.42	1.23	0.79
1	1	3	P1	spzh 1-2	357	1	19.6	15.4	2000	17.8	1334	330	93.02	12.49	1.22	0.78
1	1	3	P1	spzh 1-3	443	1	17.9	17.7	2850	14	1360	415	87.72	11.79	1.2	0.8
1	1	3	P1	spzh 2-1	160	3	15.9	13.7	1552	17.3	1266	373	60.61	12.42	1.23	0.79
1	1	3	P1	spzh 2-2	324	2	17.6	12.3	1885	16.7	1334	330	59.55	12.49	1.22	0.78
1	1	3	P1	spzh 2-3	410	1	20.5	13.7	1441	15.4	1266	504	73.96	10.42	1.24	0.76
1	1	3	P1	spzh 3-1	397	2	17	15.8	1774	15.6	1471	309	49.71	10.8	1.26	0.8
1	1	3	P1	spzh 3-2	361	2	18.2	14.4	1700	14.1	992	330	64.8	10.56	1.22	0.81
1	1	3	P1	spzh 3-3	454	2	20	14.4	1959	17.3	1300	350	61.84	12.6	1.21	0.78
1	1	3	P1	spzh 4-1	505	2	18.8	13	1663	12.8	1403	280	69.61	10.24	1.25	0.81
1	1	3	P1	spzh 4-2	276	2	17.6	17.8	1626	14.1	1368	420	60.71	11.42	1.21	0.79
1	1	3	P1	spzh 4-3	361	2	18.2	14.4	1700	14.1	992	330	64.8	10.56	1.22	0.81
1	1	3	P1	spzh 5-1	390	3	17.2	19	2765	24	1947	225	54.84	8.26	1.22	0.79
1	1	3	P1	spzh 5-2	1040	1	15.5	17	2191	18	2159	244	36.86	8.56	1.3	0.74
1	1	3	P1	spzh 5-3	820	2	17.8	15	2035	18	2053	261	45.85	9.01	1.2	0.84
1	1	3	P1	spzh 6-1	430	1	15.6	13.9	2000	16.5	3510	393	70.69	12.94	1.4	0.7
1	1	3	P1	spzh 6-2	341	2	17	17	1491	14	1100	371	51.16	9.92	1.5	1
1	1	3	P1	spzh 6-3	434	1	18.6	13	1357	15	1160	328	60.61	9.65	1.5	0.9
1	1	3	P1	spzh 7-1	485	1	17.5	13	1670	16	1000	279	45.72	8.32	1.4	0.8
1	1	3	P1	spzh 7-2	256	1	16.5	14	1774	15	500	416	66.71	8.63	1.3	0.7
1	1	3	P1	spzh 7-3	341	2	17	17	1491	14	1100	371	51.16	9.92	1.5	1
1	1	3	P1	spzh 8-1	615	2	16.7	15	2296	20	1526	295	44.94	9.84	1	0.65
1	1	3	P1	spzh 8-2	160	2	20.1	16	2348	16	2105	329	44.15	9.9	1.1	0.81
1	1	3	P1	spzh 8-3	800	2	21.2	12	1400	12.5	3000	378	60.61	8.65	1.4	0.8
1	1	3	P1	spzh 9-1	1110	1	32.4	10.2	2500	12.5	1400	369	60.64	10.06	1.5	0.7
1	1	3	P1	spzh 9-2	1490	1	23.2	11.3	2000	12	1200	345	59.22	8.39	1.6	0.8
1	1	3	P1	spzh 9-3	1130	2	19.5	21	2504	17	1947	277	48.05	9.19	1.49	0.9
1	1	3	P1	spzh 10-1	1510	3	18.4	16	2400	17	2000	270	45.85	9.09	1.25	0.75
1	1	3	P1	spzh 10-2	810	2	17.2	17	2661	15	2264	255	45.01	9.05	1.4	0.87
1	1	3	P1	spzh 10-3	820	2	17.8	15	2035	18	2053	261	45.85	9.01	1.2	0.84
1	1	3	P1	spzh 11-1	648	1	15.9	14	1530	17	800	328	54.75	8.58	1.4	0.9
1	1	3	P1	spzh 11-2	1040	2	28.4	11.5	2270	13.8	1300	321	59.54	9.12	1.5	0.9
1	1	3	P1	spzh 11-3	780	3	15.9	13.7	1552	17.3	3700	365	51.65	9.75	1.4	0.8
1	1	3	P1	spzh 12-1	800	2	21.2	12	1400	12.5	3000	378	60.61	8.65	1.4	0.8
1	1	3	P1	spzh 12-2	193	3	33.5	11.2	2370	13.2	740	348	77.93	9.26	1.4	0.8
1	1	3	P1	spzh 12-3	423	1	38.4	14.7	4200	15.7	3000	339	42.94	9.63	1.3	0.9
1	2	3	F1 ZL L3	F1ZLL3 1-1	322	3	17.4	7.3	1727	17.5	1409	636	73.24	20.42	1.34	1.08
1	2	3	F1 ZL L3	F1ZLL3 1-2	752	2	19.2	6.6	2098	16.9	1485	563	71.97	20.54	1.33	0.99
1	2	3	F1 ZL L3	F1ZLL3 1-3	825	2	22.4	9	1604	15.5	1409	860	89.37	17.02	1.35	0.85
1	2	3	F1 ZL L3	F1ZLL3 2-1	799	2	18.6	6.9	1974	15.7	1637	789	60.08	17.76	1.38	1.07
1	2	3	F1 ZL L3	F1ZLL3 2-2	826	2	19.9	7.3	1892	14.2	1104	407	74.73	17.36	1.33	1.03
1	2	3	F1 ZL L3	F1ZLL3 2-3	913	2	21.8	8	2180	17.5	1447	597	69.9	19.07	1.32	1.09
1	2	3	F1 ZL L3	F1ZLL3 3-1	1216	3	20.5	6.9	1851	12.9	1562	583	85.27	20.53	1.37	1.21
1	2	3	F1 ZL L3	F1ZLL3 3-2	555	2	19.2	6.2	1810	14.2	1523	551	80.62	18.78	1.32	0.89
1	2	3	F1 ZL L3	F1ZLL3 3-3	727	2	19.9	7.3	1892	14.2	1104	407	74.73	17.36	1.33	1.03
1	2	3	F1 ZL L3	F1ZLL3 4-1	682	3	17.4	13	1727	17.5	1409	637	95.63	20.46	1.34	1.08
1	2	3	F1 ZL L3	F1ZLL3 4-2	718	1	21.4	7	2226	18	1485	235	116.86	4.37	1.33	0.82
1	2	3	F1 ZL L3	F1ZLL3 4-3	891	1	19.5	8.8	3172	14.1	1514	860	111.77	17.02	1.31	0.82
1	2	3	F1 ZL L3	F1ZLL3 5-1	865	1	17	10.2	2226	16.7	3907	789	95.63	17.76	1.53	1.06
1	2	3	F1 ZL L3	F1ZLL3 5-2	686	3	18.6	13	1659	14.1	1224	407	74.73	17.36	1.64	1.06
1	2	3	F1 ZL L3	F1ZLL3 5-3	873	1	20.3	12.2	1510	15.1	1291	136	79.17	13.09	1.64	1.02
1	2	3	F1 ZL L3	F1ZLL3 6-1	976	1	19.1	11.2	1859	16.1	1113	863	73.24	13.74	1.53	0.73
1	2	3	F1 ZL L3	F1ZLL3 6-2	1515	1	18	11.2	1974	15.1	557	889	60.08	12.64	1.42	0.99
1	2	3	F1 ZL L3	F1ZLL3 6-3	686	2	18.6	13	1659	14.1	1224	407	74.73	17.36	1.64	1.06
1	2	3	F1 ZL L3	F1ZLL3 7-1	1237	2	18.2	10.6	2555	20.2	1698	945	95.63	13.09	1.09	1.02
1	2	3	F1 ZL L3	F1ZLL3 7-2	1322	3	21.9	12.2	2613	16.1	2343	998	109.66	11.93	1.2	0.97
1	2	3	F1 ZL L3	F1ZLL3 7-3	785	3	18.8	11.2	3077	24.2	2167	724	102.08	10.89	1.33	0.94
1	2	3	F1 ZL L3	F1ZLL3 8-1	1592	1	16.9	11.2	2439	18.2	2403	965	87.41	11.29	1.42	1.03
1	2	3	F1 ZL L3	F1ZLL3 8-2	1650	2	19.4	12.9	2265	18.2	2285	965	78.31	11.04	1.31	0.95
1	2	3	F1 ZL L3	F1ZLL3 8-3	1774	2	21.3	11	2787	17.2	2167	903	116.5	12.12	1.63	0.93
1	2	3	F1 ZL L3	F1ZLL3 9-1	1938	4	20.1	9.5	2671	17.2	2226	775	93.81	12.6	1.37	1.01
1	2	3	F1 ZL L3	F1ZLL3 9-2	1630	2	18.8	10.6	2962	15.1	2520	924	95.48	11.93	1.53	0.94
1	2	3	F1 ZL L3	F1ZLL3 9-3	1650	2	19.4	12.9	2265	18.2	2285	965	78.31	11.04	1.31	0.95
1	2	3	F1 ZL L3	F1ZLL3 10-1	1804	1	17.4	9.2	1703	17.2	890	936	80.43	13.09	1.53	1.02
1	2	3	F1 ZL L3	F1ZLL3 10-2	1888	3	36.6	8	2638	13.3	824	936	60.08	20.42	1.53	1.08
1	2	3	F1 ZL L3	F1ZLL3 10-3	1251	2	41.9	6.9	4675	15.8	3339	235	95.63	4.37	1.42	0.82
1	2	3	F1 ZL L3	F1ZLL3 11-1	1592	2	31	6.2	2527	13.9	1447	860	82.21	17.02	1.64	0.82
1	2	3	F1 ZL L3	F1ZLL3 11-2	1610	2	23.2	9.2	1558	12.6	3339	790	71.97	17.76	1.53	1.06
1	2	3	F1 ZL L3	F1ZLL3 11-3	1233	1	35.4	9.3	2783	12.6	1558	407	89.37	17.36	1.64	1.06
1	2	3	F1 ZL L3	F1ZLL3 12-1	1998	1	25.3	8.3	2226	12.1	1336	136	54.06	13.09	1.75	1.02
1	2	3	F1 ZL L3	F1ZLL3 12-2	1569	3	17.4	9.3	1727	17.5	4118	963	74.73	13.74	1.53	0.73
1	2	3	F1 ZL L3	F1ZLL3 12-3	1611	3	23.2	9.2	1558	12.6	3339	700	71.97	17.76	1.53	1.06
1	3	3	F1 ZO L3	F1ZOL3 1-1	189	3	17.8	13.9	1740	17.7	1299	546	109.63	18.47	1.25	1.09
1	3	3	F1 ZO L3	F1ZOL3 1-2	383	2	16	11	2113	17.1	1369	517	95.6	18.47	1.24	1.08
1	3	3	F1 ZO L3	F1ZOL3 1-3	485	1	21.1	12.3	1615	15.8	1299	812	45.8	15.49	1.26	1.05
1	3	3	F1 ZO L3	F1ZOL3 2-1	470	2	14.8	11	1989	16	1509	719	68.97	16.06	1.28	1.1
1	3	3	F1 ZO L3	F1ZOL3 2-2	400	3	12.3	12.9	1906	14.5	1018	899	97.43	15.7	1.24	1.12
1	3	3	F1 ZO L3	F1ZOL3 2-3	564	2	14.3	11	2196	17.7	1334	871	57.57	18.74	1.23	1.08
1	3	3	F1 ZO L3	F1ZOL3 3-1	597	2	13	10	1864	13.1	1439	797	71.62	15.23	1.27	1.12
1	3	3	F1 ZO L3	F1ZOL3 3-2	327	2	15.1	11	1823	14.5	1404	738	75.05	16.98	1.23	1.09
1	3	3	F1 ZO L3	F1ZOL3 3-3	400	2	13.3	13	1906	14.5	1018	899	97.43	15.7	1.24	1.12
1	3	3	F1 ZO L3	F1ZOL3 4-1	193	4	45.6	15.9	1740	17.7	1299	812	121.14	18.47	1.25	1.09
1	3	3	F1 ZO L3	F1ZOL3 4-2	422	1	14.8	11	2242	18.3	1369	719	57.57	18.57	1.24	1.05
1	3	3	F1 ZO L3	F1ZOL3 4-3	524	1	13.3	12.9	3195	14.4	1395	584	92.93	17.53	1.22	1.13
1	3	3	F1 ZO L3	F1ZOL3 5-1	509	1	11	10.3	2242	16.9	3601	390	50.38	19.24	1.43	0.97
1	3	3	F1 ZO L3	F1ZOL3 5-2	403	2	45.6	18.6	1671	14.4	1129	397	130.12	14.75	1.53	1.38
1	3	3	F1 ZO L3	F1ZOL3 5-3	513	1	14.8	12	1521	15.4	1190	838	115.59	14.35	1.53	1.24
1	3	3	F1 ZO L3	F1ZOL3 6-1	574	1	40	15.6	1872	16.4	1026	748	87.69	12.37	1.43	1.1
1	3	3	F1 ZO L3	F1ZOL3 6-2	303	2	15.6	14.8	1989	15.4	513	719	71.62	12.83	1.32	0.97
1	3	3	F1 ZO L3	F1ZOL3 6-3	400	2	41.6	15.6	1671	14.4	1129	697	130.12	14.75	1.53	1.38
1	3	3	F1 ZO L3	F1ZOL3 7-1	731	2	16.5	13.3	2574	20.5	1566	748	80.61	14.63	1.02	0.9
1	3	3	F1 ZO L3	F1ZOL3 7-2	189	2	11.8	10.7	2632	16.4	2160	702	70.31	14.72	1.12	1.12
1	3	3	F1 ZO L3	F1ZOL3 7-3	461	3	23.7	19.4	3100	24.6	1998	889	113.3	12.28	1.24	1.09
1	3	3	F1 ZO L3	F1ZOL3 8-1	1230	2	20.1	14.8	2456	18.5	2215	843	104.18	12.73	1.32	1.02
1	3	3	F1 ZO L3	F1ZOL3 8-2	970	2	21.4	16.3	2281	18.5	2106	892	127.01	13.4	1.22	1.16
1	3	3	F1 ZO L3	F1ZOL3 8-3	1337	2	23.7	19.4	2807	17.4	1998	884	68.97	13.67	1.52	1.24
1	3	3	F1 ZO L3	F1ZOL3 9-1	1786	3	20.1	14.8	2690	17.4	2052	590	63.32	13.52	1.27	1.04
1	3	3	F1 ZO L3	F1ZOL3 9-2	956	2	22.7	19.3	2983	15.4	2323	852	97.43	13.46	1.43	1.2
1	3	3	F1 ZO L3	F1ZOL3 9-3	970	2	20.7	17	2281	18.5	2106	910	67.54	13.4	1.27	1.16
1	3	3	F1 ZO L3	F1ZOL3 10-1	767	2	12.5	10.8	1715	17.4	821	212	23.73	12.76	1.43	1.24
1	3	3	F1 ZO L3	F1ZOL3 10-2	228	3	23.4	10.4	2657	13.5	759	187	23.31	13.77	1.43	1.1
1	3	3	F1 ZO L3	F1ZOL3 10-3	500	1	20.5	11.3	4708	16.1	3078	183	28.96	14.32	1.32	1.24
1	3	3	F1 ZO L3	F1ZOL3 11-1	1230	2	18.6	9.2	2545	14.2	1334	193	26.3	13.56	1.53	1.24
1	3	3	F1 ZO L3	F1ZOL3 11-2	946	3	15.6	11.1	1569	12.8	3078	199	24.21	12.86	1.43	1.1
1	3	3	F1 ZO L3	F1ZOL3 11-3	1313	1	21.3	10.4	2803	12.8	1436	187	25.37	14.96	1.53	0.97
1	3	3	F1 ZO L3	F1ZOL3 12-1	1763	1	14.6	10.7	2242	12.3	1231	287	31.08	12.48	1.63	1.1
1	3	3	F1 ZO L3	F1ZOL3 12-2	923	3	16.6	11.3	1740	17.7	3796	343	15.26	14.58	1.43	1.1
1	3	3	F1 ZO L3	F1ZOL3 12-3	946	2	15.6	11.1	1569	12.8	3078	199	24.21	12.86	1.43	1.1
1	4	3	F1 ZS L3	F1ZSL3 1-1	438	5	20.1	17.1	1971	19.1	1395	249	85.04	24.99	1.56	0.96
1	4	3	F1 ZS L3	F1ZSL3 1-2	682	4	22.3	15.3	2394	18.4	1470	215	108.17	25.13	1.54	0.95
1	4	3	F1 ZS L3	F1ZSL3 1-3	610	2	25.9	17.1	1830	17	1395	328	130.97	20.97	1.57	0.92
1	4	3	F1 ZS L3	F1ZSL3 2-1	590	3	21.5	19.7	2253	17.2	1621	201	137.02	21.73	1.59	0.97
1	4	3	F1 ZS L3	F1ZSL3 2-2	537	3	23	18	2159	15.5	1093	215	120.62	21.25	1.54	0.99
1	4	3	F1 ZS L3	F1ZSL3 2-3	675	3	25.3	18	2488	19.1	1433	228	132.44	25.35	1.53	0.95
1	4	3	F1 ZS L3	F1ZSL3 3-1	751	4	23.8	16.2	2112	14.1	1546	182	70.27	20.6	1.58	0.99
1	4	3	F1 ZS L3	F1ZSL3 3-2	410	2	22.3	22.2	2065	15.5	1508	273	27.11	22.98	1.53	0.96
1	4	3	F1 ZS L3	F1ZSL3 3-3	537	3	23	18	2159	15.5	1093	215	37.67	21.25	1.54	0.99
1	4	3	F1 ZS L3	F1ZSL3 4-1	208	5	20.1	17.1	1971	19.1	1395	240	85.41	24.99	1.56	0.96
1	4	3	F1 ZS L3	F1ZSL3 4-2	531	2	24.8	19.2	2540	19.6	1470	217	80.67	25.13	1.54	0.95
1	4	3	F1 ZS L3	F1ZSL3 4-3	659	1	22.6	22.1	3620	15.4	1499	270	108.17	23.72	1.52	0.97
1	4	3	F1 ZS L3	F1ZSL3 5-1	639	2	19.7	17.3	2540	18.2	3868	255	108.56	26.04	1.77	0.85
1	4	3	F1 ZS L3	F1ZSL3 5-2	507	3	21.5	21.2	1894	15.4	1212	241	132.44	19.96	1.9	1.22
1	4	3	F1 ZS L3	F1ZSL3 5-3	645	2	23.5	16.2	1723	16.5	1278	213	79.36	19.42	1.9	1.1
1	4	3	F1 ZS L3	F1ZSL3 6-1	721	1	22.1	16.2	2121	17.6	1102	181	64.53	16.74	1.77	0.97
1	4	3	F1 ZS L3	F1ZSL3 6-2	581	2	20.9	17.5	2253	16.5	551	270	30.13	17.36	1.64	0.85
1	4	3	F1 ZS L3	F1ZSL3 6-3	507	3	21.5	21.2	1894	15.4	1212	241	114.17	19.96	1.9	1.22
1	4	3	F1 ZS L3	F1ZSL3 7-1	915	4	21.1	18.7	2916	22	1682	190	106.78	19.8	1.27	0.79
1	4	3	F1 ZS L3	F1ZSL3 7-2	238	3	25.4	20	2982	17.6	2320	216	104.92	19.92	1.39	0.99
1	4	3	F1 ZS L3	F1ZSL3 7-3	580	5	21.8	23.7	3512	16.4	2146	146	130.31	16.62	1.54	0.96
1	4	3	F1 ZS L3	F1ZSL3 8-1	1546	2	19.6	21.2	2783	19.8	2379	159	110.2	17.22	1.64	0.9
1	4	3	F1 ZS L3	F1ZSL3 8-2	1219	3	22.5	18.7	2584	19.8	2262	170	137.8	18.13	1.52	1.02
1	4	3	F1 ZS L3	F1ZSL3 8-3	1680	3	24.7	26.3	3180	18.7	2146	180	130.31	18.49	1.88	1.1
1	4	3	F1 ZS L3	F1ZSL3 9-1	1245	5	23.3	20	3048	18.7	2204	176	104.92	18.29	1.58	0.91
1	4	3	F1 ZS L3	F1ZSL3 9-2	1245	3	21.8	21.2	3379	16.5	2495	166	130.31	18.21	1.77	1.06
1	4	3	F1 ZS L3	F1ZSL3 9-3	1219	4	22.5	18.7	2594	19.8	2262	170	110.2	18.13	1.52	1.02
1	4	3	F1 ZS L3	F1ZSL3 10-1	964	2	20.1	17.5	1943	18.7	882	213	53.31	17.26	1.77	1.1
1	4	3	F1 ZS L3	F1ZSL3 10-2	287	5	42.4	14	3010	14.5	815	226	65.11	18.63	1.77	0.97
1	4	3	F1 ZS L3	F1ZSL3 10-3	629	2	48.6	18.3	5334	17.3	3306	220	107.03	19.38	1.64	1.1
1	4	3	F1 ZS L3	F1ZSL3 11-1	1546	3	35.9	14.3	2883	15.2	1433	209	64.33	18.35	1.9	1.1
1	4	3	F1 ZS L3	F1ZSL3 11-2	1190	4	26.8	15	1778	13.8	3306	246	70.46	17.4	1.77	0.97
1	4	3	F1 ZS L3	F1ZSL3 11-3	1651	2	41	12.7	3175	13.8	1543	240	74.37	20.24	1.9	0.85
1	4	3	F1 ZS L3	F1ZSL3 12-1	1216	1	29.3	14.1	2540	13.2	1322	224	72.73	16.88	2.02	0.97
1	4	3	F1 ZS L3	F1ZSL3 12-2	1160	5	20.1	17.1	1971	19.1	4077	237	74.37	19.62	1.77	0.97
1	4	3	F1 ZS L3	F1ZSL3 12-3	1190	3	26.8	15	1778	13.8	3306	246	104.92	17.4	1.77	0.97
2	1	3	F1 LZ L3	F1LZL3 1-1	332	1	17.2	7.3	1682	7.5	1372	629	75.22	20.97	1.33	1.09
2	1	3	F1 LZ L3	F1LZL3 1-2	671	1	19	6.6	2043	7.9	1446	557	73.9	21.09	1.32	0.99
2	1	3	F1 LZ L3	F1LZL3 1-3	850	2	22.2	9.2	1562	8	1372	851	91.78	17.47	1.34	0.85
2	1	3	F1 LZ L3	F1LZL3 2-1	823	2	18.4	7	1923	9.4	1595	781	61.69	18.24	1.36	1.08
2	1	3	F1 LZ L3	F1LZL3 2-2	748	1	19.7	7.3	1843	8.3	1075	403	76.74	17.83	1.32	1.04
2	1	3	F1 LZ L3	F1LZL3 2-3	941	1	21.6	8	2124	7.1	1409	591	71.78	19.58	1.31	1.1
2	1	3	F1 LZ L3	F1LZL3 3-1	1046	1	20.3	7	1803	7.2	1521	577	87.57	21.08	1.35	1.22
2	1	3	F1 LZ L3	F1LZL3 3-2	572	1	19	6.3	1763	6.4	1483	545	82.79	19.28	1.31	0.9
2	1	3	F1 LZ L3	F1LZL3 3-3	748	1	19.7	7.3	1843	8.3	1075	403	76.74	17.83	1.32	1.04
2	1	3	F1 LZ L3	F1LZL3 4-1	290	1	17.2	13.1	1682	12.4	1372	629	98.2	20.97	1.33	1.09
2	1	3	F1 LZ L3	F1LZL3 4-2	740	1	21.2	7.1	2168	8	1446	232	120.02	4.48	1.32	0.83
2	1	3	F1 LZ L3	F1LZL3 4-3	918	1	19.3	8.9	3089	9	1474	851	114.77	17.47	1.3	0.83
2	1	3	F1 LZ L3	F1LZL3 5-1	891	1	16.9	10.3	2168	8	3805	781	98.2	18.24	1.51	1.06
2	1	3	F1 LZ L3	F1LZL3 5-2	707	1	18.4	13.1	1616	12.4	1192	403	76.74	17.83	1.62	1.06
2	1	3	F1 LZ L3	F1LZL3 5-3	899	1	20.1	12.3	1471	9	1257	134	81.3	13.44	1.62	1.03
2	1	3	F1 LZ L3	F1LZL3 6-1	1005	2	18.9	11.2	1810	10	1084	953	75.22	14.11	1.51	0.73
2	1	3	F1 LZ L3	F1LZL3 6-2	530	1	17.8	11.2	1923	14	542	879	61.69	12.98	1.41	0.99
2	1	3	F1 LZ L3	F1LZL3 6-3	707	1	18.4	13.1	1616	12.4	1192	403	76.74	17.83	1.62	1.06
2	1	3	F1 LZ L3	F1LZL3 7-1	1274	1	18.1	10.6	2489	9	1654	935	98.2	13.44	1.08	1.03
2	1	3	F1 LZ L3	F1LZL3 7-2	1332	1	21.7	12.3	2545	9	2282	987	112.61	12.26	1.19	0.98
2	1	3	F1 LZ L3	F1LZL3 7-3	1808	1	18.6	11.2	2997	10	2111	914	104.82	11.18	1.32	0.95
2	1	3	F1 LZ L3	F1LZL3 8-1	1155	2	16.8	11	2375	14	2340	965	100.03	11.59	1.41	1.04
2	1	3	F1 LZ L3	F1LZL3 8-2	1699	1	19.2	13.2	2206	10	2225	945	80.42	11.33	1.3	0.96
2	1	3	F1 LZ L3	F1LZL3 8-3	1341	1	21.1	11	2714	10	2111	893	119.64	12.45	1.61	0.93
2	1	3	F1 LZ L3	F1LZL3 9-1	1129	1	19.9	9.8	2602	9	2168	960	96.33	12.94	1.35	1.02
2	1	3	F1 LZ L3	F1LZL3 9-2	1678	1	18.6	10	2885	16	2454	914	98.05	12.26	1.51	0.95
2	1	3	F1 LZ L3	F1LZL3 9-3	1699	1	19.2	13.6	2206	10	2225	950	80.42	11.33	1.3	0.96
2	1	3	F1 LZ L3	F1LZL3 10-1	1343	1	17.2	9	1659	9.7	867	739	82.6	13.44	1.51	1.03
2	1	3	F1 LZ L3	F1LZL3 10-2	1400	1	36.2	8.2	2569	7.1	802	629	61.69	20.97	1.51	1.09
2	1	3	F1 LZ L3	F1LZL3 10-3	1876	1	41.5	7	4553	7.2	3252	260	98.2	4.48	1.41	0.83
2	1	3	F1 LZ L3	F1LZL3 11-1	1655	1	30.7	6.3	2461	6.4	1409	853	84.42	17	1.62	0.83
2	1	3	F1 LZ L3	F1LZL3 11-2	1658	1	22.9	9.2	1518	9.7	3252	781	73.9	18.71	1.51	1.06
2	1	3	F1 LZ L3	F1LZL3 11-3	1800	1	35	9.3	2710	9	1518	403	91.78	17.44	1.62	1.06
2	1	3	F1 LZ L3	F1LZL3 12-1	1587	1	25.1	8.4	2168	9	1301	134	55.52	13.83	1.73	1.03
2	1	3	F1 LZ L3	F1LZL3 12-2	1616	1	17.2	9.3	1682	8	4011	953	76.74	14	1.51	0.73
2	1	3	F1 LZ L3	F1LZL3 12-3	1658	1	22.9	9.2	1518	9.7	3252	781	73.9	18.35	1.51	1.06
2	2	3	P2	splo 1-1	48	1	28.2	10.1	1650	11.5	600	154	24.66	4.2	1.1	0.5
2	2	3	P2	splo 1-2	240	2	28.7	6	1000	8	1540	116	101.45	3.79	1.2	0.7
2	2	3	P2	splo 1-3	610	2	19	7.5	900	9	640	425	97.02	14.77	1.8	0.7
2	2	3	P2	splo 2-1	773	1	18.4	8.7	861	8	600	390	83.01	15.42	1.5	0.9
2	2	3	P2	splo 2-2	260	1	25.2	5.6	365	7.9	1540	278	62.47	17.83	1.63	0.84
2	2	3	P2	splo 2-3	630	2	21.6	7.7	443	8	640	425	77.58	14.77	1.46	0.72
2	2	3	P2	splo 3-1	740	3	21.6	5.9	339	9.4	600	390	52.15	15.42	1.59	0.91
2	2	3	P2	splo 3-2	280	1	19.4	6.2	417	8.3	350	201	64.87	15.07	1.67	0.88
2	2	3	P2	splo 3-3	800	1	23	6.8	461	7.1	450	295	60.68	16.55	1.56	0.93
2	2	3	P2	splo 4-1	445	1	22.3	5.9	391	7.2	580	288	74.02	17.82	1.7	1.03
2	2	3	P2	splo 4-2	390	1	24.5	5.3	383	6.4	460	272	69.98	16.3	1.58	0.76
2	2	3	P2	splo 4-3	280	1	19.4	6.2	417	8.3	350	201	64.87	15.07	1.67	0.88
2	2	3	P2	splo 5-1	1019	1	40.4	11.1	2300	12.4	1900	314	83.01	17.73	1.45	0.92
2	2	3	P2	splo 5-2	320	2	28.8	9.5	1386	10	400	506	88.61	9.45	1.55	0.8
2	2	3	P2	splo 5-3	343	2	27.9	9.5	1250	14	800	477	84.56	9.8	1.51	0.88
2	2	3	P2	splo 6-1	126	1	32.7	11	1305	10	400	477	67.98	9.58	1.51	0.81
2	2	3	P2	splo 6-2	313	1	40.4	11.1	2300	12.4	350	201	64.87	15.07	1.4	0.9
2	2	3	P2	splo 6-3	833	2	28.8	10.4	1060	9	600	67	68.72	11.36	1.53	0.87
2	2	3	P2	splo 7-1	478	2	28.8	9.5	1386	10	800	476	63.58	11.93	1.49	0.62
2	2	3	P2	splo 7-2	370	2	27.9	9.5	1250	14	750	439	52.15	10.97	1.5	0.84
2	2	3	P2	splo 7-3	313	1	40.4	11.1	2300	12.4	350	201	64.87	15.07	1.4	0.9
2	2	3	P2	splo 8-1	540	1	29.8	9	1141	9	2240	467	83.01	11.36	1.53	0.87
2	2	3	P2	splo 8-2	318	2	28.8	10.4	1060	9	900	493	95.19	10.36	1.51	0.83
2	2	3	P2	splo 8-3	413	1	14.6	7.1	939	9	600	67	46.93	11.36	1.53	0.87
2	2	3	P2	splo 9-1	358	1	16.8	7.9	880	8	800	476	64.87	11.93	1.49	0.62
2	2	3	P2	splo 9-2	106	1	29	7.8	750	9.7	600	390	62.47	15.42	1.5	0.9
2	2	3	P2	splo 9-3	139	1	30.8	9.4	1223	10	650	446	101.13	10.52	1.49	0.79
2	2	3	P2	splo 10-1	380	1	33.6	8.1	1440	9	860	729	81.43	10.94	1.51	0.86
2	2	3	P2	splo 10-2	325	2	26	9	1196	16	1750	506	82.88	10.36	1.54	0.8
2	2	3	P2	splo 10-3	126	1	32.7	11	1305	10	400	477	67.98	9.58	1.51	0.81
2	2	3	P2	splo 11-1	520	1	29	7.8	750	9.7	600	67	69.82	11.36	1.53	0.87
2	2	3	P2	splo 11-2	298	1	23	6.8	461	7.1	1900	314	52.15	17.73	1.45	0.92
2	2	3	P2	splo 11-3	353	1	22.3	5.9	391	7.2	1540	116	83.01	3.79	1.2	0.7
2	2	3	P2	splo 12-1	343	1	24.5	5.3	383	6.4	640	425	71.36	14.77	1.8	0.7
2	2	3	P2	splo 12-2	106	1	29	7.8	750	9.7	600	390	62.47	15.42	1.5	0.9
2	2	3	P2	splo 12-3	172	1	16.3	7.9	998	9	350	201	77.58	15.07	1.4	0.9
2	3	3	F1 LO L3	F1LOL3 1-1	340	1	14.3	7.1	466	8.7	1421	366	77.73	20.55	1.56	1.05
2	3	3	F1 LO L3	F1LOL3 1-2	821	1	11.9	6.4	425	9.2	1794	324	98.87	20.66	1.76	0.96
2	3	3	F1 LO L3	F1LOL3 1-3	511	3	12.2	8.8	516	9.3	746	495	119.71	17.22	1.58	0.82
2	3	3	F1 LO L3	F1LOL3 2-1	1793	3	11.3	6.7	395	11	699	454	125.24	17.87	1.72	1.04
2	3	3	F1 LO L3	F1LOL3 2-2	794	2	13.2	7.1	486	9.7	408	234	110.25	17.47	1.8	1
2	3	3	F1 LO L3	F1LOL3 2-3	1751	1	11.3	7.7	567	8.3	524	344	121.06	19.18	1.68	1.06
2	3	3	F1 LO L3	F1LOL3 3-1	994	1	10.3	6.7	456	8.4	676	336	64.23	20.65	1.83	1.17
2	3	3	F1 LO L3	F1LOL3 3-2	1003	1	11.7	6	446	7.5	536	317	24.78	18.89	1.7	0.87
2	3	3	F1 LO L3	F1LOL3 3-3	794	1	13.2	7.1	486	9.7	408	234	34.43	17.47	1.8	1
2	3	3	F1 LO L3	F1LOL3 4-1	465	1	47	12.6	2680	14.4	2214	366	78.07	20.55	1.56	1.05
2	3	3	F1 LO L3	F1LOL3 4-2	1747	2	11.3	6.8	1165	9.3	1794	135	73.73	4.39	1.29	0.8
2	3	3	F1 LO L3	F1LOL3 4-3	749	2	13.2	8.5	1049	10.5	746	495	98.87	17.12	1.94	0.8
2	3	3	F1 LO L3	F1LOL3 5-1	1826	1	11.3	9.9	1003	9.3	699	454	99.23	17.87	1.62	1.03
2	3	3	F1 LO L3	F1LOL3 5-2	1069	1	47	12.6	2680	14.4	408	234	121.06	17.47	1.51	1.03
2	3	3	F1 LO L3	F1LOL3 5-3	1078	2	12.4	11.8	1235	10.5	699	78	72.54	13.17	1.65	0.99
2	3	3	F1 LO L3	F1LOL3 6-1	946	2	47	8.8	1615	11.7	932	554	58.99	13.83	1.61	0.71
2	3	3	F1 LO L3	F1LOL3 6-2	1225	2	11.3	12.8	1456	16.3	874	511	27.54	12.71	1.62	0.96
2	3	3	F1 LO L3	F1LOL3 6-3	869	1	47	12.6	2680	14.4	408	234	104.36	17.47	1.51	1.03
2	3	3	F1 LO L3	F1LOL3 7-1	946	1	12.9	10.3	1329	10.5	2610	544	97.6	13.17	1.65	0.99
2	3	3	F1 LO L3	F1LOL3 7-2	1225	2	16	11.8	1235	10.5	1049	574	95.9	12.01	1.63	0.95
2	3	3	F1 LO L3	F1LOL3 7-3	878	2	15	10.8	1615	11.7	466	589	119.11	10.95	1.67	0.91
2	3	3	F1 LO L3	F1LOL3 8-1	1327	3	20.7	10.8	1456	16.3	932	556	100.73	11.36	1.63	1
2	3	3	F1 LO L3	F1LOL3 8-2	953	1	22	12.5	1520	11.7	466	556	125.96	11.1	1.63	0.92
2	3	3	F1 LO L3	F1LOL3 8-3	878	1	20	10.7	1425	11.7	757	520	119.11	12.19	1.61	0.9
2	3	3	F1 LO L3	F1LOL3 9-1	1283	1	20.7	9.2	1678	10.5	1002	849	95.9	12.68	1.63	0.98
2	3	3	F1 LO L3	F1LOL3 9-2	674	2	23.4	10.3	1393	18.6	2039	589	119.11	12.01	1.66	0.91
2	3	3	F1 LO L3	F1LOL3 9-3	302	1	21.4	12.5	1520	11.7	466	556	100.73	11.1	1.63	0.92
2	3	3	F1 LO L3	F1LOL3 10-1	1498	1	12.9	8.9	874	11.3	699	78	48.73	13.17	1.65	0.99
2	3	3	F1 LO L3	F1LOL3 10-2	1203	1	24.1	7.7	537	8.3	2214	366	59.52	20.55	1.56	1.05
2	3	3	F1 LO L3	F1LOL3 10-3	613	1	21.1	6.7	456	8.4	1794	135	97.83	4.39	1.29	0.8
2	3	3	F1 LO L3	F1LOL3 11-1	758	1	19.1	6	446	7.5	746	495	58.8	17.12	1.94	0.8
2	3	3	F1 LO L3	F1LOL3 11-2	753	2	16	8.9	874	11.3	699	454	64.4	17.87	1.62	1.03
2	3	3	F1 LO L3	F1LOL3 11-3	1180	1	21.9	9	1163	10.5	408	234	67.98	17.47	1.51	1.03
2	3	3	F1 LO L3	F1LOL3 12-1	726	1	15.1	8.1	1094	10.5	699	78	66.48	13.17	1.65	0.99
2	3	3	F1 LO L3	F1LOL3 12-2	1464	1	11.6	9	1025	9.3	932	555	67.98	13.83	1.61	0.71
2	3	3	F1 LO L3	F1LOL3 12-3	753	2	16	8.9	874	11.3	699	454	95.9	17.87	1.62	1.03
2	4	3	F1 LS L3	F1LSL3 1-1	1069	1	25.2	10.5	508	8.1	1548	204	94.44	33.56	1.75	1.56
2	4	3	F1 LS L3	F1LSL3 1-2	730	2	30.4	9.5	463	8.6	1954	181	120.13	33.75	1.97	1.42
2	4	3	F1 LS L3	F1LSL3 1-3	401	3	26.1	13	562	8.7	812	276	145.45	27.96	1.76	1.22
2	4	3	F1 LS L3	F1LSL3 2-1	995	4	26.1	10	430	10.2	761	254	152.17	29.19	1.92	1.54
2	4	3	F1 LS L3	F1LSL3 2-2	770	1	23.4	10.5	529	9	444	131	133.95	28.53	2.02	1.49
2	4	3	F1 LS L3	F1LSL3 2-3	42	2	27.8	11.5	585	7.7	571	192	147	31.33	1.88	1.57
2	4	3	F1 LS L3	F1LSL3 3-1	1157	1	26.9	10	496	7.8	736	187	78.13	33.73	2.05	1.74
2	4	3	F1 LS L3	F1LSL3 3-2	1131	2	29.6	9	486	6.9	584	177	30.11	30.86	1.91	1.29
2	4	3	F1 LS L3	F1LSL3 3-3	784	1	23.4	10.5	529	9	444	131	41.84	28.53	2.02	1.49
2	4	3	F1 LS L3	F1LSL3 4-1	463	2	48.8	18.8	2919	13.5	2411	204	94.85	33.56	1.75	1.56
2	4	3	F1 LS L3	F1LSL3 4-2	646	3	34.6	10.1	1269	8.7	1954	75	89.59	7.17	1.45	1.18
2	4	3	F1 LS L3	F1LSL3 4-3	765	3	22.9	12.7	1142	9.8	812	276	120.13	27.96	2.17	1.18
2	4	3	F1 LS L3	F1LSL3 5-1	681	1	22.2	13	1093	8.7	761	254	120.57	29.19	1.81	1.52
2	4	3	F1 LS L3	F1LSL3 5-2	565	1	47	20.5	2919	13.5	444	131	147.09	28.53	1.69	1.52
2	4	3	F1 LS L3	F1LSL3 5-3	765	3	36.6	17.6	1345	9.8	761	44	88.14	21.5	1.85	1.47
2	4	3	F1 LS L3	F1LSL3 6-1	1045	3	34.8	16.1	1759	10.9	1015	309	71.67	22.58	1.8	1.05
2	4	3	F1 LS L3	F1LSL3 6-2	1038	3	33.7	16	1586	15.2	952	285	33.47	20.77	1.81	1.42
2	4	3	F1 LS L3	F1LSL3 6-3	501	1	48.8	18.8	2919	13.5	444	131	126.8	28.53	1.69	1.52
2	4	3	F1 LS L3	F1LSL3 7-1	1170	2	36	15.2	1448	9.8	2843	304	118.59	21.5	1.85	1.47
2	4	3	F1 LS L3	F1LSL3 7-2	644	3	34.8	17.6	1345	9.8	1142	320	116.52	19.61	1.82	1.4
2	4	3	F1 LS L3	F1LSL3 7-3	916	3	30.8	14	1759	10.9	508	329	144.72	17.89	1.87	1.35
2	4	3	F1 LS L3	F1LSL3 8-1	1153	3	37.7	18.2	1586	15.2	1015	310	122.38	18.55	1.82	1.49
2	4	3	F1 LS L3	F1LSL3 8-2	606	1	39.5	18.6	1656	10.9	508	310	153.04	18.13	1.82	1.37
2	4	3	F1 LS L3	F1LSL3 8-3	978	2	37.2	15.9	1552	10.9	825	290	144.72	19.91	1.8	1.34
2	4	3	F1 LS L3	F1LSL3 9-1	644	2	40.6	13.7	1827	9.8	1091	474	116.52	20.71	1.82	1.45
2	4	3	F1 LS L3	F1LSL3 9-2	916	3	31.4	15.2	1518	17.4	2221	329	144.72	19.61	1.86	1.35
2	4	3	F1 LS L3	F1LSL3 9-3	1133	1	39.5	18.6	1656	10.9	508	310	122.38	18.13	1.82	1.37
2	4	3	F1 LS L3	F1LSL3 10-1	1073	2	35	13.2	952	10.5	761	44	59.2	21.5	1.85	1.47
2	4	3	F1 LS L3	F1LSL3 10-2	847	1	27.8	11.5	585	7.7	2411	204	72.31	33.56	1.75	1.56
2	4	3	F1 LS L3	F1LSL3 10-3	513	2	26.9	10	496	7.8	1954	75	118.86	7.17	1.45	1.18
2	4	3	F1 LS L3	F1LSL3 11-1	317	1	29.6	9	486	6.9	812	276	71.44	27.96	2.17	1.18
2	4	3	F1 LS L3	F1LSL3 11-2	765	2	35	13.2	952	10.5	761	254	78.25	29.19	1.81	1.52
2	4	3	F1 LS L3	F1LSL3 11-3	1135	1	19.7	13.4	1266	9.8	444	131	82.59	28.53	1.69	1.52
2	4	3	F1 LS L3	F1LSL3 12-1	909	2	17.6	12	1192	9.8	761	44	80.78	21.5	1.85	1.47
2	4	3	F1 LS L3	F1LSL3 12-2	1530	1	20.3	13.4	1117	8.7	1015	309	82.59	22.58	1.8	1.05
2	4	3	F1 LS L3	F1LSL3 12-3	644	2	35	13.2	952	10.5	761	254	116.52	29.19	1.81	1.52
3	1	3	F1 OZ L3	F1OZL3 1-1	184	1	14.6	13.6	1672	17.6	1285	544	108.54	18.65	1.28	1.17
3	1	3	F1 OZ L3	F1OZL3 1-2	373	1	14.4	11.3	2030	17	1354	515	94.65	18.76	1.27	1.16
3	1	3	F1 OZ L3	F1OZL3 1-3	472	1	12.4	11.6	1552	15.6	1285	809	45.34	15.65	1.29	1.13
3	1	3	F1 OZ L3	F1OZL3 2-1	457	2	13.8	10.8	1911	15.8	1493	716	68.28	16.22	1.31	1.18
3	1	3	F1 OZ L3	F1OZL3 2-2	416	1	12.4	12.6	1831	14.3	1007	894	96.46	15.86	1.27	1.2
3	1	3	F1 OZ L3	F1OZL3 2-3	523	2	12.4	10.8	2110	17.6	1320	868	57	18.93	1.25	1.16
3	1	3	F1 OZ L3	F1OZL3 3-1	582	1	12.4	9.8	1791	13	1424	395	70.9	15.38	1.3	1.2
3	1	3	F1 OZ L3	F1OZL3 3-2	318	1	13.8	11.2	1751	14.3	1389	933	74.31	17.15	1.25	1.17
3	1	3	F1 OZ L3	F1OZL3 3-3	416	2	12.6	12.4	1831	14.3	1007	894	96.46	15.86	1.27	1.2
3	1	3	F1 OZ L3	F1OZL3 4-1	161	1	44.8	14.5	1672	17.6	1285	809	119.93	18.65	1.28	1.17
3	1	3	F1 OZ L3	F1OZL3 4-2	411	1	13.8	10.8	2154	18.1	1354	716	57	18.76	1.27	1.16
3	1	3	F1 OZ L3	F1OZL3 4-3	510	1	12.6	12.4	3069	14.2	1380	783	92	17.71	1.24	1.18
3	1	3	F1 OZ L3	F1OZL3 5-1	495	3	15.6	12.4	2154	16.7	3563	389	49.87	19.44	1.45	1.04
3	1	3	F1 OZ L3	F1OZL3 5-2	393	1	40	14.5	1606	14.2	1117	395	128.82	14.9	1.56	1.48
3	1	3	F1 OZ L3	F1OZL3 5-3	500	1	14.5	11.8	1461	15.2	1177	933	114.44	14.49	1.56	1.33
3	1	3	F1 OZ L3	F1OZL3 6-1	559	1	44.8	13.8	1799	16.2	1015	744	86.81	12.5	1.45	1.18
3	1	3	F1 OZ L3	F1OZL3 6-2	295	1	14.5	10.8	1911	15.2	508	716	70.9	12.96	1.35	1.04
3	1	3	F1 OZ L3	F1OZL3 6-3	390	2	44	13.1	1606	14.2	1117	395	128.82	14.9	1.56	1.48
3	1	3	F1 OZ L3	F1OZL3 7-1	711	1	13.8	12.4	2473	20.3	1549	744	79.81	14.78	1.04	0.96
3	1	3	F1 OZ L3	F1OZL3 7-2	184	1	11.5	11	2529	16.2	2137	899	69.61	14.87	1.14	1.2
3	1	3	F1 OZ L3	F1OZL3 7-3	449	1	22.1	18	2978	24.4	1976	885	112.16	12.41	1.27	1.17
3	1	3	F1 OZ L3	F1OZL3 8-1	1198	4	19.7	13.8	2360	18.3	2191	938	103.14	12.86	1.35	1.1
3	1	3	F1 OZ L3	F1OZL3 8-2	945	2	21	15.2	2192	18.3	2084	886	125.74	13.53	1.24	1.24
3	1	3	F1 OZ L3	F1OZL3 8-3	1302	1	22.1	19	2697	17.3	1976	883	68.28	13.8	1.55	1.33
3	1	3	F1 OZ L3	F1OZL3 9-1	1740	4	19.7	13.8	2585	17.3	2030	489	62.69	13.65	1.3	1.11
3	1	3	F1 OZ L3	F1OZL3 9-2	933	2	22.3	18	2866	15.2	2298	848	96.46	13.59	1.45	1.29
3	1	3	F1 OZ L3	F1OZL3 9-3	945	2	20.4	16.6	2192	18.3	2084	906	66.87	13.53	1.24	1.24
3	1	3	F1 OZ L3	F1OZL3 10-1	746	1	12.3	9.4	1648	17.3	812	211	23.49	12.89	1.45	1.33
3	1	3	F1 OZ L3	F1OZL3 10-2	222	1	23	9.7	2552	13.4	751	186	23.08	13.91	1.45	1.18
3	1	3	F1 OZ L3	F1OZL3 10-3	487	1	20.2	10.5	4523	15.9	3045	182	28.67	14.46	1.35	1.33
3	1	3	F1 OZ L3	F1OZL3 11-1	1198	2	18.2	8.6	2445	14	1320	192	26.04	13.7	1.56	1.33
3	1	3	F1 OZ L3	F1OZL3 11-2	922	1	15.3	10.4	1508	12.7	3045	199	23.97	12.99	1.45	1.18
3	1	3	F1 OZ L3	F1OZL3 11-3	1279	3	20.9	9.7	2693	12.7	1421	186	25.12	15.11	1.56	1.04
3	1	3	F1 OZ L3	F1OZL3 12-1	1716	2	15.2	9.9	2154	12.2	1218	285	30.77	12.6	1.66	1.18
3	1	3	F1 OZ L3	F1OZL3 12-2	899	4	14.4	11.1	1672	17.6	3756	341	15.11	14.64	1.45	1.18
3	1	3	F1 OZ L3	F1OZL3 12-3	922	2	15.3	10.4	1508	12.7	3045	199	23.97	12.99	1.45	1.18
3	2	3	F1 OL L3	F1OLL3 1-1	345	1	14.5	7.3	478	9	1459	376	74.96	20.9	1.55	1.08
3	2	3	F1 OL L3	F1OLL3 1-2	833	2	12	6.6	437	9	1842	332	73.65	21.02	1.74	0.99
3	2	3	F1 OL L3	F1OLL3 1-3	518	2	12.3	9.1	530	10	765	508	91.47	17.41	1.56	0.85
3	2	3	F1 OL L3	F1OLL3 2-1	1817	1	11.4	7	405	11	718	466	61.48	18.18	1.7	1.07
3	2	3	F1 OL L3	F1OLL3 2-2	805	1	13.4	7.3	499	10.1	419	240	76.48	17.77	1.78	1.04
3	2	3	F1 OL L3	F1OLL3 2-3	1678	2	11.4	8	551	8	538	353	71.54	19.51	1.67	1.1
3	2	3	F1 OL L3	F1OLL3 3-1	1105	1	10.4	7	468	9.1	694	344	87.27	21.01	1.82	1.21
3	2	3	F1 OL L3	F1OLL3 3-2	1017	1	11.9	6.2	458	7.9	550	325	82.51	19.22	1.69	0.9
3	2	3	F1 OL L3	F1OLL3 3-3	805	1	13.4	7.3	499	9.7	419	240	76	17.77	1.78	1.04
3	2	3	F1 OL L3	F1OLL3 4-1	472	1	47.5	13.1	2751	14.8	2272	376	97.48	20.9	1.55	1.08
3	2	3	F1 OL L3	F1OLL3 4-2	1771	1	11.4	7.1	1196	9.6	1842	139	119.87	4.47	1.28	0.83
3	2	3	F1 OL L3	F1OLL3 4-3	759	1	13.4	8.8	1076	10.8	765	508	115	17.41	1.92	0.83
3	2	3	F1 OL L3	F1OLL3 5-1	1854	3	11.4	10.3	1030	9.6	718	466	97.87	18.18	1.5	1.06
3	2	3	F1 OL L3	F1OLL3 5-2	1081	1	47.5	13.1	2751	14.8	419	240	76.48	17.77	1.5	1.06
3	2	3	F1 OL L3	F1OLL3 5-3	1093	1	12.5	12.3	1268	10.8	718	80	81.02	13.39	1.63	1.03
3	2	3	F1 OL L3	F1OLL3 6-1	959	1	43.2	11.2	1658	12	957	569	74.96	14.07	1.59	0.73
3	2	3	F1 OL L3	F1OLL3 6-2	1242	2	15.7	11.2	1495	16.7	897	525	61.48	12.93	1.6	0.99
3	2	3	F1 OL L3	F1OLL3 6-3	881	1	44	13.1	2751	14.8	419	240	76.48	17.77	1.5	1.06
3	2	3	F1 OL L3	F1OLL3 7-1	959	1	16.6	10.6	1365	10	2679	559	97.87	13.39	1.63	1.03
3	2	3	F1 OL L3	F1OLL3 7-2	1242	1	11.1	12.3	1268	10.8	1076	590	112.23	12.21	1.61	0.98
3	2	3	F1 OL L3	F1OLL3 7-3	890	1	20.2	11.2	1658	12.8	478	605	104.47	11.14	1.66	0.94
3	2	3	F1 OL L3	F1OLL3 8-1	1346	3	20.9	11	1495	16.7	957	570	99.7	11.55	1.61	1.04
3	2	3	F1 OL L3	F1OLL3 8-2	966	3	22.2	13.2	1561	12	478	570	80.15	11.29	1.61	0.95
3	2	3	F1 OL L3	F1OLL3 8-3	890	1	20.2	11.1	1463	12	777	533	119.23	12.4	1.59	0.93
3	2	3	F1 OL L3	F1OLL3 9-1	1300	4	20.9	9.5	1722	10.8	1029	872	96.01	12.9	1.61	1.01
3	2	3	F1 OL L3	F1OLL3 9-2	683	2	23.6	10.6	1430	19.1	2093	605	97.72	12.21	1.64	0.94
3	2	3	F1 OL L3	F1OLL3 9-3	306	1	21.6	13	1561	12	478	570	80.15	11.29	1.61	0.95
3	2	3	F1 OL L3	F1OLL3 10-1	1518	1	13.1	9.2	897	11.6	718	80	82.32	13.39	1.63	1.03
3	2	3	F1 OL L3	F1OLL3 10-2	1219	1	24.4	8	551	8.5	2272	376	61.48	20.9	1.55	1.08
3	2	3	F1 OL L3	F1OLL3 10-3	621	1	21.4	7	468	8.6	1842	139	97.87	4.47	1.28	0.83
3	2	3	F1 OL L3	F1OLL3 11-1	768	2	19.3	6.2	458	7.7	765	508	84.13	17.41	1.92	0.83
3	2	3	F1 OL L3	F1OLL3 11-2	764	2	16.2	9.2	897	11.6	718	466	73.65	18.18	1.6	1.06
3	2	3	F1 OL L3	F1OLL3 11-3	1196	3	22.1	9.3	1194	10.8	419	240	91.47	17.77	1.5	1.06
3	2	3	F1 OL L3	F1OLL3 12-1	736	2	15.2	8.4	1123	10.8	718	80	55.33	13.39	1.63	1.03
3	2	3	F1 OL L3	F1OLL3 12-2	1483	1	11.8	9.3	1052	9.6	957	569	76.48	14.07	1.59	0.73
3	2	3	F1 OL L3	F1OLL3 12-3	764	4	16.2	9.2	897	11.6	718	466	73.65	18.18	1.6	1.06
3	3	3	P3	spov 1-1	130	1	30.5	7.6	1500	10.2	750	263	89.95	14.83	1.69	0.84
3	3	3	P3	spov 1-2	342	1	28.8	11	1400	14	850	249	62.42	14.04	1.67	0.7
3	3	3	P3	spov 1-3	278	1	12.3	12	1565	14	1300	357	63.54	12.69	1.9	0.9
3	3	3	P3	spov 2-1	383	1	44	10.5	3200	12.6	500	191	86.63	12.7	1.6	0.7
3	3	3	P3	spov 2-2	475	1	11.6	10	1100	12	1200	548	76.96	9.13	1.55	0.8
3	3	3	P3	spov 2-3	417	1	44	10.5	3200	12.6	900	360	58.38	9.49	1.8	0.9
3	3	3	P3	spov 3-1	790	1	10.6	10	1100	12	740	346	45.92	9.83	1.39	0.7
3	3	3	P3	spov 3-2	350	1	12.4	9	860	21	880	529	64.87	11.05	1.41	0.78
3	3	3	P3	spov 3-3	860	2	10.6	9	1000	11	380	323	38.33	11.36	1.37	0.8
3	3	3	P3	spov 4-1	350	1	9.6	9	1003	16	500	191	47.68	8.31	1.42	0.75
3	3	3	P3	spov 4-2	442	1	11	10	1192	11	1200	548	49.97	9.13	1.37	0.73
3	3	3	P3	spov 4-3	350	1	12.4	9	860	21	880	529	64.87	11.05	1.41	0.78
3	3	3	P3	spov 5-1	205	1	44	10.5	3200	12.6	2620	391	80.65	4.56	1.4	0.75
3	3	3	P3	spov 5-2	770	1	10.6	10	1100	11.6	740	346	38.33	9.83	1.39	0.7
3	3	3	P3	spov 5-3	330	1	12.4	9	860	21	880	185	61.87	13.34	1.5	0.85
3	3	3	P3	spov 6-1	893	2	10.6	9	1000	11	380	188	33.54	14.01	1.5	0.9
3	3	3	P3	spov 6-2	565	3	19.4	10	1700	16	740	188	42.16	13.34	1.52	0.71
3	3	3	P3	spov 6-3	297	2	21.9	13	1552	13	1080	410	64.87	12.7	1.6	0.7
3	3	3	P3	spov 7-1	133	1	20	12	1441	14.2	400	438	44.97	9.13	1.55	0.8
3	3	3	P3	spov 7-2	540	1	10.6	10	1100	12	1000	346	47.68	8.99	1.5	0.9
3	3	3	P3	spov 7-3	383	1	44	10.5	3200	12.6	500	191	86.63	12.7	1.6	0.7
3	3	3	P3	spov 8-1	417	1	12.1	9	978	15	900	360	53.67	9.49	1.39	0.91
3	3	3	P3	spov 8-2	540	1	10.3	8	957	10	1000	338	46.81	8.99	1.43	0.8
3	3	3	P3	spov 8-3	387	1	18.7	16	1774	16	700	428	75.43	12.71	1.51	0.65
3	3	3	P3	spov 9-1	585	3	19.4	10	1700	16	900	502	69.36	12.96	1.52	0.71
3	3	3	P3	spov 9-2	420	2	20.6	11	1885	13	650	670	84.56	10.39	1.55	0.65
3	3	3	P3	spov 9-3	387	1	18.7	16	1774	16	2620	185	45.92	12.71	1.6	0.8
3	3	3	P3	spov 10-1	270	1	19.8	7.6	730	9.1	900	88	19.28	5.86	1.42	0.5
3	3	3	P3	spov 10-2	334	1	17.9	6.2	200	6.3	220	93	17.51	7.23	1.35	0.65
3	3	3	P3	spov 10-3	332	1	15	7.5	500	8.5	450	96	16.12	5.94	1.3	0.7
3	3	3	P3	spov 11-1	660	1	12.1	6.8	300	12.4	520	102	15.8	6.98	1.5	0.7
3	3	3	P3	spov 11-2	530	1	22.6	7	600	10.1	450	90	15.52	7.02	1.31	0.8
3	3	3	P3	spov 11-3	320	2	14.1	7.2	1200	13.5	450	138	20.69	5.6	1.4	1.1
3	3	3	P3	spov 12-1	645	3	10.9	11	1000	7.25	400	165	10.16	6.42	1.2	0.7
3	3	3	P3	spov 12-2	332	1	15	7.5	500	8.5	450	96	16.12	5.94	1.3	0.7
3	3	3	P3	spov 12-3	520	3	20.5	7	300	11	500	90	16.89	6.52	1.34	0.55
3	4	3	F1 OS L3	F1OSL3 1-1	174	2	21.9	18.1	1491	12.2	761	269	93.17	34.11	2.27	1.53
3	4	3	F1 OS L3	F1OSL3 1-2	420	2	16.4	15	1472	15.2	862	254	118.51	32.29	1.85	1.28
3	4	3	F1 OS L3	F1OSL3 1-3	261	2	16.4	15.4	919	9.2	811	400	143.49	20.49	2.17	1.37
3	4	3	F1 OS L3	F1OSL3 2-1	916	1	18.2	14.3	1123	12.2	750	354	150.12	22.61	2.14	1.28
3	4	3	F1 OS L3	F1OSL3 2-2	406	2	16.8	16.4	878	21.3	892	541	132.15	25.42	2.51	1.42
3	4	3	F1 OS L3	F1OSL3 2-3	997	3	16.4	14.3	1021	11.2	385	330	145.1	26.13	2.11	1.46
3	4	3	F1 OS L3	F1OSL3 3-1	406	2	16.4	13	1024	16.2	507	195	76.99	19.11	2.05	1.37
3	4	3	F1 OS L3	F1OSL3 3-2	512	1	18.2	14.9	1217	11.2	1217	560	29.7	21	2.51	1.33
3	4	3	F1 OS L3	F1OSL3 3-3	406	2	16.8	16.4	878	21.3	892	541	41.27	25.42	2.38	1.42
3	4	3	F1 OS L3	F1OSL3 4-1	238	2	59.5	19.2	3267	12.8	2657	400	93.57	10.49	2.38	1.37
3	4	3	F1 OS L3	F1OSL3 4-2	892	2	18.2	14.3	1123	11.8	750	354	88.38	22.61	1.85	1.28
3	4	3	F1 OS L3	F1OSL3 4-3	380	1	16.8	16.4	878	21.3	892	189	118.51	30.68	1.98	1.55
3	4	3	F1 OS L3	F1OSL3 5-1	1235	3	16.4	14.3	1021	11.2	385	192	118.94	32.22	2.11	1.64
3	4	3	F1 OS L3	F1OSL3 5-2	444	2	59.5	19.2	3267	12.8	507	195	145.1	29.21	2.38	1.28
3	4	3	F1 OS L3	F1OSL3 5-3	551	2	18.2	15.7	1123	12.2	1217	560	86.95	21	2.25	1.46
3	4	3	F1 OS L3	F1OSL3 6-1	483	1	59.5	19.2	3267	12.8	913	368	70.7	21.83	1.88	1.64
3	4	3	F1 OS L3	F1OSL3 6-2	626	2	18.2	14.3	1123	12.2	1014	354	33.01	20.68	1.8	1.64
3	4	3	F1 OS L3	F1OSL3 6-3	445	2	59.5	19.2	3267	12.8	507	195	125.09	29.21	1.85	1.28
3	4	3	F1 OS L3	F1OSL3 7-1	483	1	16.4	16.4	999	15.2	913	368	116.99	21.83	1.78	1.66
3	4	3	F1 OS L3	F1OSL3 7-2	627	1	14.6	13.9	977	10.1	1014	345	114.95	20.68	1.65	1.46
3	4	3	F1 OS L3	F1OSL3 7-3	448	2	29.2	25.3	1811	16.2	710	437	142.77	29.23	1.69	1.19
3	4	3	F1 OS L3	F1OSL3 8-1	678	5	26.2	18.2	1736	16.2	913	513	120.73	29.81	1.85	1.3
3	4	3	F1 OS L3	F1OSL3 8-2	487	3	27.9	20.1	1925	13.2	659	685	150.98	23.9	1.98	1.19
3	4	3	F1 OS L3	F1OSL3 8-3	446	2	29.2	25.3	1811	16.2	2657	189	142.77	29.23	2.11	1.46
3	4	3	F1 OS L3	F1OSL3 9-1	657	4	26.2	18.2	1736	16.2	750	192	114.95	30.68	1.65	1.3
3	4	3	F1 OS L3	F1OSL3 9-2	344	4	29.6	23.7	1585	13.2	1095	419	142.77	29.21	1.69	1.28
3	4	3	F1 OS L3	F1OSL3 9-3	154	1	27	21.9	1471	14.4	406	448	120.93	21	1.85	1.46
3	4	3	F1 OS L3	F1OSL3 10-1	765	2	16.4	12.4	306	12.6	527	104	58.4	16.05	2.11	1.28
3	4	3	F1 OS L3	F1OSL3 10-2	614	2	30.6	12.8	613	10.2	456	92	71.34	16.15	2.32	1.46
3	4	3	F1 OS L3	F1OSL3 10-3	313	2	26.8	13.9	745	9.2	913	90	117.26	13.48	1.45	0.91
3	4	3	F1 OS L3	F1OSL3 11-1	387	2	24.2	11.3	204	6.4	223	95	70.48	16.63	2.23	1.19
3	4	3	F1 OS L3	F1OSL3 11-2	385	1	20.3	13.7	511	8.6	456	98	77.19	13.66	1.45	1.28
3	4	3	F1 OS L3	F1OSL3 11-3	603	5	27.7	12.8	306	11.2	507	92	81.48	15	1.85	1
3	4	3	F1 OS L3	F1OSL3 12-1	271	3	19.1	13.1	1225	13.7	456	141	79.69	12.88	2.01	1.71
3	4	3	F1 OS L3	F1OSL3 12-2	748	5	20.1	14.7	1021	7.4	406	169	81.48	14.77	2.11	1.28
3	4	3	F1 OS L3	F1OSL3 12-3	385	1	20.3	13.7	511	8.6	456	98	114.95	13.66	1.65	1.28
4	1	3	F1 SZ L3	F1SZL3 1-1	240	2	20.1	17.1	1271	11.4	1099	434	82.61	25.72	1.56	0.99
4	1	3	F1 SZ L3	F1SZL3 1-2	487	1	22.3	15.3	825	9	852	266	105.09	25.87	1.55	0.97
4	1	3	F1 SZ L3	F1SZL3 1-3	616	3	26	17.1	1320	9.3	1108	465	127.24	21.58	1.57	0.95
4	1	3	F1 SZ L3	F1SZL3 2-1	596	2	21.5	19.7	1733	12.3	1667	404	133.11	22.37	1.6	1
4	1	3	F1 SZ L3	F1SZL3 2-2	542	1	23.1	18	2475	15.6	2565	406	117.18	21.87	1.55	1.01
4	1	3	F1 SZ L3	F1SZL3 2-3	882	3	25.3	18	1997	14.8	2024	672	128.67	26.09	1.53	0.97
4	1	3	F1 SZ L3	F1SZL3 3-1	759	2	23.8	16.2	1238	11	1099	318	68.27	21.21	1.58	1.01
4	1	3	F1 SZ L3	F1SZL3 3-2	415	1	22.3	22.2	1271	11.5	1099	434	26.34	23.65	1.53	0.99
4	1	3	F1 SZ L3	F1SZL3 3-3	542	3	23.1	18	825	9	852	266	36.6	21.87	1.55	1.01
4	1	3	F1 SZ L3	F1SZL3 4-1	510	3	20.1	17.1	1320	14.7	1108	465	82.97	25.72	1.56	0.99
4	1	3	F1 SZ L3	F1SZL3 4-2	636	2	24.8	19.2	660	10.8	641	612	78.37	25.87	1.55	0.97
4	1	3	F1 SZ L3	F1SZL3 4-3	665	2	22.7	22.1	1444	11.8	1108	318	105.09	24.42	1.52	1
4	1	3	F1 SZ L3	F1SZL3 5-1	646	1	19.8	17.3	1320	13.1	1191	307	105.47	26.8	1.77	0.87
4	1	3	F1 SZ L3	F1SZL3 5-2	512	3	21.5	21.2	4505	10	3939	171	128.67	20.54	1.9	1.25
4	1	3	F1 SZ L3	F1SZL3 5-3	652	3	23.6	16.2	1403	11.5	1282	484	77.1	19.99	1.9	1.12
4	1	3	F1 SZ L3	F1SZL3 6-1	728	4	22.2	16.2	743	9	641	287	62.69	17.23	1.77	1
4	1	3	F1 SZ L3	F1SZL3 6-2	785	2	20.9	17.5	578	9.7	412	177	29.27	17.87	1.65	0.87
4	1	3	F1 SZ L3	F1SZL3 6-3	512	2	21.5	21.2	3102	11.5	733	709	110.92	20.54	1.9	1.25
4	1	3	F1 SZ L3	F1SZL3 7-1	924	1	21.2	18.7	1460	14.7	2748	817	103.74	20.38	1.27	0.81
4	1	3	F1 SZ L3	F1SZL3 7-2	240	2	25.5	20	1493	11.9	1282	797	101.93	20.5	1.39	1.01
4	1	3	F1 SZ L3	F1SZL3 7-3	586	2	21.8	23.7	1393	10.8	1099	746	126.6	17.11	1.55	0.99
4	1	3	F1 SZ L3	F1SZL3 8-1	1563	3	19.6	21.2	1155	11.5	2748	817	107.06	17.73	1.65	0.92
4	1	3	F1 SZ L3	F1SZL3 8-2	1232	1	22.6	18.7	2063	11.5	1282	797	133.88	18.66	1.52	1.05
4	1	3	F1 SZ L3	F1SZL3 8-3	1697	2	24.7	26.2	1650	11	1099	746	126.6	19.03	1.89	1.12
4	1	3	F1 SZ L3	F1SZL3 9-1	1268	2	23.3	20	1493	11.9	1282	797	101.93	18.83	1.58	0.94
4	1	3	F1 SZ L3	F1SZL3 9-2	1217	1	21.8	21.2	1393	10.8	1099	746	126.6	18.74	1.77	1.08
4	1	3	F1 SZ L3	F1SZL3 9-3	1232	3	22.6	18.7	1155	11.5	2748	800	107.06	18.66	1.52	1.05
4	1	3	F1 SZ L3	F1SZL3 10-1	973	6	20.1	17.5	5940	22.4	6229	183	51.79	17.77	1.77	1.12
4	1	3	F1 SZ L3	F1SZL3 10-2	290	8	42.4	14	4620	22.9	5038	149	63.26	19.18	1.77	1
4	1	3	F1 SZ L3	F1SZL3 10-3	935	2	48.7	18.3	2970	13.5	2061	380	103.98	19.94	1.65	1.12
4	1	3	F1 SZ L3	F1SZL3 11-1	1562	6	36	14.3	1147	9.8	6320	297	62.49	18.89	1.9	1.12
4	1	3	F1 SZ L3	F1SZL3 11-2	1402	4	26.9	15	1155	11.5	1191	440	68.45	17.91	1.77	1
4	1	3	F1 SZ L3	F1SZL3 11-3	1667	3	41.1	12.7	5940	22.4	6229	600	72.25	20.83	1.9	0.87
4	1	3	F1 SZ L3	F1SZL3 12-1	1738	7	29.4	14.1	4620	22.9	5038	149	70.66	17.38	2.03	1
4	1	3	F1 SZ L3	F1SZL3 12-2	1171	5	20.1	17.1	4785	24.7	5221	225	72.25	20.19	1.77	1
4	1	3	F1 SZ L3	F1SZL3 12-3	1202	2	26.9	15	1493	11.9	1282	790	101.93	17.91	1.77	1
4	2	3	F1 SL L3	F1SLL3 1-1	1085	1	25.1	9	1269	11.7	989	433	73.69	21.03	1.74	1.47
4	2	3	F1 SL L3	F1SLL3 1-2	733	1	30.2	9.8	824	9.1	766	265	72.4	21.15	1.96	1.34
4	2	3	F1 SL L3	F1SLL3 1-3	407	3	25.9	12.3	1318	9.5	997	463	89.92	17.52	1.75	1.15
4	2	3	F1 SL L3	F1SLL3 2-1	1009	1	25.9	9.4	1730	12.4	1500	403	60.44	18.29	1.91	1.45
4	2	3	F1 SL L3	F1SLL3 2-2	787	1	23.3	9.9	2472	15.8	2307	405	75.18	17.87	2	1.4
4	2	3	F1 SL L3	F1SLL3 2-3	760	3	27.6	10.8	1994	15	1821	670	70.33	19.63	1.87	1.48
4	2	3	F1 SL L3	F1SLL3 3-1	1180	2	26.8	9.4	1236	11.1	989	317	85.79	21.13	2.04	1.64
4	2	3	F1 SL L3	F1SLL3 3-2	1148	2	29.4	8.5	1269	11.7	989	433	81.11	19.33	1.9	1.21
4	2	3	F1 SL L3	F1SLL3 3-3	795	2	23.3	9.9	824	9.1	766	265	75.18	17.87	2	1.41
4	2	3	F1 SL L3	F1SLL3 4-1	469	3	48.5	17.7	1318	14.8	997	463	96.21	21.03	1.74	1.47
4	2	3	F1 SL L3	F1SLL3 4-2	655	1	34.4	9.6	659	10.9	577	610	117.58	4.49	1.44	1.12
4	2	3	F1 SL L3	F1SLL3 4-3	776	1	22.8	12	1442	12	997	317	112.45	17.52	2.16	1.12
4	2	3	F1 SL L3	F1SLL3 5-1	691	2	22.1	13.9	1318	13.3	1071	306	96.21	18.29	1.8	1.44
4	2	3	F1 SL L3	F1SLL3 5-2	574	2	45.5	17.7	4499	10.1	3543	170	75.18	17.87	1.68	1.44
4	2	3	F1 SL L3	F1SLL3 5-3	776	3	37.6	16	1401	11.6	1154	483	79.65	13.47	1.84	1.39
4	2	3	F1 SL L3	F1SLL3 6-1	1060	3	34.6	15.8	742	9.1	577	287	73.69	14.15	1.79	0.99
4	2	3	F1 SL L3	F1SLL3 6-2	1053	1	33.5	15.2	577	9.8	371	177	60.44	13.01	1.8	1.34
4	2	3	F1 SL L3	F1SLL3 6-3	507	2	48.5	17.7	3098	11.6	659	707	75.18	17.87	1.68	1.44
4	2	3	F1 SL L3	F1SLL3 7-1	1187	2	35.8	14.4	1458	14.8	2472	815	96.21	13.47	1.84	1.39
4	2	3	F1 SL L3	F1SLL3 7-2	653	1	34	16.6	1491	12.1	1154	795	110.33	12.29	1.81	1.32
4	2	3	F1 SL L3	F1SLL3 7-3	929	1	35.2	15	1392	10.9	989	743	102.7	11.21	1.86	1.28
4	2	3	F1 SL L3	F1SLL3 8-1	1149	2	33.5	15.4	1154	11.6	2472	815	98.01	11.62	1.81	1.4
4	2	3	F1 SL L3	F1SLL3 8-2	615	2	39.2	17.5	2060	11.6	1154	795	78.79	11.36	1.81	1.29
4	2	3	F1 SL L3	F1SLL3 8-3	992	1	37	15	1648	11.1	989	743	117.22	12.48	1.79	1.26
4	2	3	F1 SL L3	F1SLL3 9-1	653	2	40.3	12.9	1491	12.1	1154	795	94.3	12.97	1.81	1.37
4	2	3	F1 SL L3	F1SLL3 9-2	929	2	31.2	14.4	1392	10.9	989	743	96.13	12.29	1.85	1.28
4	2	3	F1 SL L3	F1SLL3 9-3	1149	2	39.2	17	1154	11.6	2472	815	78.79	11.36	1.81	1.29
4	2	3	F1 SL L3	F1SLL3 10-1	1080	6	34.8	12.9	5933	22.6	5603	166	80.92	13.47	1.84	1.39
4	2	3	F1 SL L3	F1SLL3 10-2	867	2	27.6	10.8	4614	23.2	4532	149	60.44	21.03	1.74	1.47
4	2	3	F1 SL L3	F1SLL3 10-3	521	2	26.8	9.4	2966	13.6	1854	384	96.21	4.49	1.44	1.12
4	2	3	F1 SL L3	F1SLL3 11-1	320	7	29.4	8.5	1145	9.9	5686	291	82.71	17.52	2.16	1.12
4	2	3	F1 SL L3	F1SLL3 11-2	778	2	34.8	12.4	1154	11.7	1071	440	72.4	18.29	1.8	1.44
4	2	3	F1 SL L3	F1SLL3 11-3	1150	8	19.6	12.6	5933	22.6	5603	597	89.92	17.87	1.68	1.44
4	2	3	F1 SL L3	F1SLL3 12-1	923	6	17.5	11.3	4614	23.2	4532	149	54.39	13.47	1.84	1.39
4	2	3	F1 SL L3	F1SLL3 12-2	1550	4	20.2	12.6	4779	25	4697	224	75.18	14.15	1.79	0.99
4	2	3	F1 SL L3	F1SLL3 12-3	655	2	34.8	12.4	1491	12.1	1154	700	72.4	18.29	1.8	1.44
4	3	3	F1 SO L3	F1SOL3 1-1	177	2	21.4	17.7	1574	13.2	1254	205	76.62	33.65	2.33	1.5
4	3	3	F1 SO L3	F1SOL3 1-2	427	1	16.1	14.7	1022	10.2	972	126	97.46	31.86	1.89	1.25
4	3	3	F1 SO L3	F1SOL3 1-3	265	3	16.1	15.1	1635	10.7	1264	220	118.01	10.35	2.22	1.34
4	3	3	F1 SO L3	F1SOL3 2-1	931	1	17.9	14	2146	14	1902	191	123.45	22.3	2.19	1.25
4	3	3	F1 SO L3	F1SOL3 2-2	413	2	16.4	16.1	3066	17.8	2926	192	108.68	25.07	2.57	1.39
4	3	3	F1 SO L3	F1SOL3 2-3	1014	3	16.1	14	2473	16.9	2309	318	119.33	25.78	2.16	1.43
4	3	3	F1 SO L3	F1SOL3 3-1	413	1	16.1	12.7	1533	12.5	1254	150	63.31	18.86	2.1	1.34
4	3	3	F1 SO L3	F1SOL3 3-2	521	2	17.9	14.5	1574	13.2	1254	205	24.43	20.72	2.57	1.3
4	3	3	F1 SO L3	F1SOL3 3-3	413	3	16.1	16.4	1022	10.2	972	126	33.94	25.07	2.43	1.39
4	3	3	F1 SO L3	F1SOL3 4-1	242	3	58.1	18.8	1635	16.7	1264	220	76.95	10.35	2.43	1.34
4	3	3	F1 SO L3	F1SOL3 4-2	908	1	17.9	14	818	12.3	732	289	72.68	22.3	1.89	1.25
4	3	3	F1 SO L3	F1SOL3 4-3	389	1	16.4	16	1789	13.5	1264	150	97.46	30.27	2.03	1.52
4	3	3	F1 SO L3	F1SOL3 5-1	1053	1	16.1	14	1635	14.9	1359	145	97.82	31.79	2.16	1.61
4	3	3	F1 SO L3	F1SOL3 5-2	452	3	58.1	18.8	5580	11.4	4494	81	119.33	28.82	2.43	1.25
4	3	3	F1 SO L3	F1SOL3 5-3	560	3	17.9	15.3	1737	13.1	1463	229	71.51	20.72	2.3	1.43
4	3	3	F1 SO L3	F1SOL3 6-1	492	3	58.1	28.6	920	10.2	732	136	58.14	21.53	1.92	1.61
4	3	3	F1 SO L3	F1SOL3 6-2	637	2	17.9	14	715	11.1	470	84	27.15	20.4	1.84	1.61
4	3	3	F1 SO L3	F1SOL3 6-3	452	1	58.1	28.6	3843	13.1	836	335	102.87	28.82	1.89	1.25
4	3	3	F1 SO L3	F1SOL3 7-1	492	1	16.1	16.1	1809	16.7	3135	386	96.21	21.53	1.83	1.63
4	3	3	F1 SO L3	F1SOL3 7-2	637	2	13.6	14.3	1850	13.6	1463	377	94.53	20.4	1.69	1.43
4	3	3	F1 SO L3	F1SOL3 7-3	456	1	24.7	18.8	1726	12.3	1254	352	117.41	28.84	1.73	1.16
4	3	3	F1 SO L3	F1SOL3 8-1	690	3	25.6	17.9	1431	13.1	3135	386	99.29	29.41	1.89	1.27
4	3	3	F1 SO L3	F1SOL3 8-2	495	2	27.2	19.7	2555	13.1	1463	377	124.16	23.57	2.03	1.16
4	3	3	F1 SO L3	F1SOL3 8-3	456	1	24.7	18.8	2044	12.5	1254	352	117.41	28.84	2.16	1.43
4	3	3	F1 SO L3	F1SOL3 9-1	667	1	25.6	17.9	1850	13.6	1463	377	94.53	30.27	1.69	1.27
4	3	3	F1 SO L3	F1SOL3 9-2	350	1	28.9	23.2	1726	12.3	1254	352	117.41	28.82	1.73	1.25
4	3	3	F1 SO L3	F1SOL3 9-3	157	3	26.4	21.4	1431	13.1	3135	386	99.29	20.72	1.89	1.43
4	3	3	F1 SO L3	F1SOL3 10-1	778	6	16	12.2	7358	25.5	7106	79	48.03	15.84	2.16	1.25
4	3	3	F1 SO L3	F1SOL3 10-2	625	7	29.9	12.5	5723	26.1	5748	70	58.67	15.93	2.38	1.43
4	3	3	F1 SO L3	F1SOL3 10-3	318	2	26.2	13.6	3679	15.4	2351	182	96.43	13.3	1.49	0.89
4	3	3	F1 SO L3	F1SOL3 11-1	394	2	23.6	19.7	1421	11.2	7211	138	57.96	16.4	2.28	1.16
4	3	3	F1 SO L3	F1SOL3 11-2	391	3	19.8	13.4	1431	13.2	1359	208	63.48	13.48	1.49	1.25
4	3	3	F1 SO L3	F1SOL3 11-3	613	5	27.1	12.5	7358	25.5	7106	283	67.01	14.79	1.89	0.98
4	3	3	F1 SO L3	F1SOL3 12-1	377	7	18.6	12.9	5723	26.1	5748	70	65.53	12.71	1.97	1.76
4	3	3	F1 SO L3	F1SOL3 12-2	760	5	14.4	11.1	5928	28.2	5957	106	67.01	14.57	2.16	1.25
4	3	3	F1 SO L3	F1SOL3 12-3	391	1	19.8	13.4	1850	13.6	1463	377	94.53	13.48	1.69	1.25
4	4	3	P4	spsb 1-1	433	2	39.1	28.6	6640	27.76	7250	141	61.19	12.17	1.67	0.97
4	4	3	P4	spsb 1-2	452	2	40.1	24.8	7300	24.25	5700	135	25.74	15.3	1.69	0.93
4	4	3	P4	spsb 1-3	433	1	39.2	23	6000	28.2	1100	128	35.91	14.69	1.6	1
4	4	3	P4	spsb 2-1	573	1	20.2	11.8	1540	12.6	1200	201	41.06	10.79	1.72	1
4	4	3	P4	spsb 2-2	387	1	25.5	9.1	1000	9.8	930	123	52.23	9	1.4	0.78
4	4	3	P4	spsb 2-3	303	2	38	17	5460	10.9	4300	79	63.95	10.63	1.8	1
4	4	3	P4	spsb 3-1	410	2	29.3	12	1700	12.5	1400	224	38.32	10.8	1.7	0.83
4	4	3	P4	spsb 3-2	560	2	19.3	7.4	900	9.8	700	133	31.16	9.8	1.42	0.78
4	4	3	P4	spsb 3-3	405	2	32.2	14.8	2420	16.2	2210	311	63.95	8.38	1.6	0.9
4	4	3	P4	spsb 4-1	620	1	25	11	1500	12	1200	147	33.93	8.1	1.55	0.92
4	4	3	P4	spsb 4-2	606	1	34.8	18.2	1540	12.6	1200	201	13.09	10.79	1.9	1
4	4	3	P4	spsb 4-3	420	2	33	20.8	1000	9.8	930	123	18.19	9	1.8	1.1
4	4	3	P4	spsb 5-1	248	2	22.8	14	1600	16	1210	215	41.24	12.8	1.8	1
4	4	3	P4	spsb 5-2	346	1	19	11	800	11.8	700	283	38.95	8.34	1.4	0.91
4	4	3	P4	spsb 5-3	410	1	33	16.5	1750	12.9	1210	147	52.23	13.82	1.5	0.6
4	4	3	P4	spsb 6-1	365	1	26	12	1600	14.3	1300	142	52.42	10.91	1.6	0.7
4	4	3	P4	spsb 6-2	325	1	32.4	10.2	2500	12.5	1400	369	66.54	10.06	1.5	0.7
4	4	3	P4	spsb 6-3	524	1	23.2	11.3	2000	12	1200	345	62.92	8.39	1.6	0.8
4	4	3	P4	spsb 7-1	345	1	18.5	16	1810	13	1400	369	50.66	10.06	1.25	0.83
4	4	3	P4	spsb 7-2	556	1	16.9	9.1	700	10.6	450	82	14.55	2.23	1.36	0.75
4	4	3	P4	spsb 7-3	268	1	25.6	10.5	3760	12.5	800	328	55.13	8.58	1.4	0.9
4	4	3	P4	spsb 8-1	627	1	15.3	11	1770	16	3000	378	51.56	8.65	1.35	0.82
4	4	3	P4	spsb 8-2	345	1	18.5	16	1810	13	1400	369	50.66	10.06	1.25	0.83
4	4	3	P4	spsb 8-3	491	1	15.9	14	1689	11.8	1200	345	62.92	8.39	1.28	0.77
4	4	3	P4	spsb 9-1	607	2	21.2	12	1400	12.5	3000	378	53.21	8.65	1.4	0.8
4	4	3	P4	spsb 9-2	487	5	40	24.4	5600	25	5500	69	35.12	15.1	1.3	0.8
4	4	3	P4	spsb 9-3	820	3	39	24.6	5800	27	5700	104	35.91	15.3	1.6	0.92
4	4	3	P4	spsb 10-1	345	1	18.5	16	1810	13	1400	369	50.66	10.06	1.25	0.83
4	4	3	P4	spsb 10-2	491	1	15.9	14	1689	11.8	1200	345	62.92	8.39	1.28	0.77
4	4	3	P4	spsb 10-3	607	2	21.2	12	1400	12.5	3000	378	53.21	8.65	1.4	0.8
4	4	3	P4	spsb 11-1	575	4	40.1	25.4	7200	24.4	6800	77	25.74	14.69	1.6	1
4	4	3	P4	spsb 11-2	454	5	40	24.4	5600	25	5500	69	31.44	15.1	1.76	1.05
4	4	3	P4	spsb 11-3	275	1	30.8	12.5	3600	14.7	2250	178	51.68	12.17	1.1	0.6
4	4	3	P4	spsb 12-1	170	2	29.7	8.5	1390	10.7	6900	135	31.06	15.3	1.69	0.93
4	4	3	P4	spsb 12-2	410	2	28.3	10.8	1400	12.6	1300	204	34.02	15.1	1.1	0.7
4	4	3	P4	spsb 12-3	608	4	40.1	25.4	7200	24.4	6800	277	35.91	7.2	1.4	0.9
