# Supplementary material for: Combining ability analysis of Cucurbita moschata D. in Côte d’Ivoire and classification of promising lines based on their gca effects
Source: PLoS One. 2024 Aug 22;19(8):e0305798. doi: 10.1371/journal.pone.0305798 (PMC11340976; doi:10.1371/journal.pone.0305798)
Supplement: S2 Data — (CSV) [file pone.0305798.s002.csv]

Line	TeGe	TaGe	NoRa	LoPl	DcPl	LoFe	LaFe	LoPe	TeFf	TeFm	DuCv	NbEt	NbFm	NbFf	NbFt	TaFe	LoPm	LoPf	TmFr	DcLg	NbFr	LoFr	LaFr	MFr	DFr	VFr	FFr	EPu	MPu	NbGr	MGf	MGs	M100	LoG	LaG	InRe	DuVi
L1	5,33333333333333	91,4444444444444	1,44444444444444	671,055555555556	3,75555555555556	16,3777777777778	14,2333333333333	21,3166666666667	87,8888888888889	70,3888888888889	73,7222222222222	3	15,1111111111111	1,72222222222222	16,8333333333333	0,104466666666667	7,56111111111111	3,48333333333333	48,7222222222222	5,83888888888889	1,38888888888889	22,7166666666667	8,98888888888889	875,222222222222	10,3666666666667	582,354716666667	0,463411111111111	2,78888888888889	663,333333333333	168,888888888889	31,0472222222222	10,6527777777778	5,88555555555556	1,34611111111111	0,727222222222222	0,0421555555555556	137,333333333333
L2	4,77777777777778	87	0,111111111111111	547	3,65	17,2277777777778	14,4277777777778	22,6444444444444	87,5	73,3888888888889	74	3	12,1666666666667	1,61111111111111	13,7777777777778	0,117316666666667	8,23888888888889	2,97777777777778	54,1666666666667	5,70555555555556	1,44444444444444	28,2944444444444	8,81111111111111	902,555555555556	9,93333333333333	506,330344444444	0,350244444444444	3,27222222222222	1069,44444444444	375,5	59,7172222222222	39,5544444444444	11,3527777777778	1,56055555555556	0,833888888888889	0,103505555555556	144,333333333333
L3	4,61111111111111	88,8333333333333	0,444444444444444	660	3,94444444444444	17,1722222222222	15,1166666666667	23,95	87,7777777777778	68	73,0555555555556	3	12,5555555555556	1,72222222222222	14,2777777777778	0,122677777777778	9,9	2,76111111111111	48,9444444444444	5,92777777777778	1,5	25,4444444444444	8,31666666666667	1342,5	10,3444444444444	606,308094444444	0,410355555555556	2,98888888888889	1033,33333333333	310,944444444444	35,2683333333333	32,8622222222222	10,79	1,52666666666667	0,802222222222222	0,0295666666666667	135,555555555556
L4	5	92,2222222222222	0,166666666666667	558,666666666667	3,82777777777778	16,5888888888889	14,3222222222222	24,55	84,1666666666667	68,1111111111111	69,1666666666667	3	13,1666666666667	1,5	14,6666666666667	0,111711111111111	9,62222222222222	3,52777777777778	55,8333333333333	5,53888888888889	1,38888888888889	26,0666666666667	8,24166666666667	958,277777777778	9,80833333333333	531,78535	0,3826	3,12777777777778	778,888888888889	273,055555555556	29,4766666666667	27,6538888888889	7,88055555555556	1,35777777777778	0,707222222222222	0,04295	136,111111111111
L5	6,66666666666667	89,6666666666667	0,611111111111111	469,444444444444	3,88333333333333	15,5611111111111	13,8	23,8222222222222	96,7222222222222	67,9444444444444	70,0555555555556	3	15,1111111111111	1,94444444444444	17,0555555555556	0,11325	8,06666666666667	2,59444444444444	41,8888888888889	5,40555555555556	1,44444444444444	26,1277777777778	8,02777777777778	957,111111111111	9,27222222222222	479,478777777778	0,38215	3,54444444444444	711,111111111111	304,277777777778	71,695	40,2566666666667	13,3333333333333	1,52277777777778	0,829444444444444	0,108233333333333	139,944444444444
L6	6,44444444444444	93,2222222222222	0,166666666666667	314,333333333333	3,86666666666667	16,1333333333333	14,0777777777778	24,5222222222222	107,555555555556	78,5555555555556	80,2222222222222	3	15,9444444444444	2	17,9444444444444	0,113966666666667	7,93888888888889	2,46111111111111	34,2777777777778	5,46111111111111	1,22222222222222	26,85	8,40555555555556	1033,5	9,73333333333333	570,778877777778	0,416033333333333	3,34444444444444	907,222222222222	371,111111111111	71,2711111111111	51,23	12,1077777777778	1,49333333333333	0,816666666666667	0,0842722222222222	131,444444444444
O1	5,44444444444444	86,7777777777778	0,611111111111111	244,722222222222	3,57777777777778	12,6	10,7055555555556	16,8333333333333	103,777777777778	77,4444444444444	82,1666666666667	3	12,8333333333333	1,27777777777778	14,1111111111111	0,131305555555556	5,86111111111111	1,66111111111111	32,6111111111111	8,91111111111111	1,11111111111111	19,2555555555556	10,3388888888889	1718,16666666667	13,0388888888889	1333,77621111111	0,710966666666667	4,11666666666667	1396,11111111111	360,555555555556	72,3538888888889	42,7861111111111	12,2127777777778	1,70555555555556	0,811666666666667	0,0474833333333333	134
O2	5	93,2777777777778	0,333333333333333	420,833333333333	3,94444444444444	13,8166666666667	13,2333333333333	22,65	96,3333333333333	70	70,3888888888889	3	15,3888888888889	1,38888888888889	16,7777777777778	0,0974	6,78888888888889	1,95	40,4444444444444	9,07777777777778	1,16666666666667	21,3111111111111	12,7444444444444	2064,88888888889	15,3833333333333	2166,41963888889	0,76765	3,45	1222,22222222222	302,055555555556	57,9305555555556	37,9627777777778	12,4888888888889	1,70055555555556	0,862222222222222	0,0301611111111111	139,166666666667
O3	4,44444444444444	92,2222222222222	0,5	517,055555555556	3,97777777777778	14,7	14,3555555555556	22,8055555555556	94,5555555555556	76,5555555555556	78,5555555555556	3	18,9444444444444	1,77777777777778	20,7222222222222	0,0989944444444444	5,6	1,88888888888889	46,7777777777778	10,0444444444444	1,72222222222222	19,9833333333333	13,4222222222222	1873	14,8888888888889	1814,97991111111	0,80155	3,35555555555556	1597,22222222222	283,611111111111	62,6611111111111	34,0205555555556	11,8527777777778	1,71388888888889	0,884444444444444	0,0354277777777778	140,166666666667
O4	5,27777777777778	93,2777777777778	0,5	414,666666666667	4,36666666666667	16,5833333333333	14,0944444444444	21,3055555555556	93,5555555555556	80,1111111111111	79,9444444444444	3	20,7222222222222	1,55555555555556	22,3333333333333	0,121877777777778	6,33333333333333	2,32777777777778	42,6111111111111	7,76111111111111	1,22222222222222	12,8444444444444	11,4333333333333	1491,83333333333	15,1444444444444	2114,39235388889	1,20706666666667	3,48333333333333	1072,22222222222	287,111111111111	61,9827777777778	33,6677777777778	12,1316666666667	1,69111111111111	0,843888888888889	0,04135	137
O5	6,5	93,9444444444444	0,5	457,055555555556	4,09444444444444	14,8611111111111	13,2166666666667	21,4611111111111	89,6666666666667	70,8888888888889	76,2777777777778	3	19,9444444444444	1,38888888888889	21,3888888888889	0,0669666666666667	5,51111111111111	5,14444444444444	41,7666666666667	9,68888888888889	1,27777777777778	19,8166666666667	9,95	1521,77777777778	14,0333333333333	1736,81528166667	0,9797	2,47777777777778	917,777777777778	341,222222222222	59,4966666666667	34,3577777777778	11,1883333333333	1,52722222222222	0,777222222222222	0,0451777777777778	135,222222222222
O6	5	95	0,444444444444444	429,722222222222	4	13,9	12,2111111111111	20,6888888888889	81,0555555555556	69,2222222222222	69,5555555555556	3	18,1666666666667	2,27777777777778	20,5	0,111716666666667	6,48333333333333	4,52222222222222	49,1944444444444	6,91666666666667	1,44444444444444	17,9055555555556	9,46111111111111	1118,83333333333	11,7472222222222	958,544772222222	0,679877777777778	2,15555555555556	722,777777777778	245,333333333333	39,0622222222222	27,6983333333333	8,64333333333333	1,43166666666667	0,74	0,0384444444444444	137,777777777778
S1	5,83333333333333	80,6111111111111	0,611111111111111	457,722222222222	4,66111111111111	19,3944444444444	16,9888888888889	25,9222222222222	104,555555555556	98,6111111111111	97,1666666666667	3	19,9444444444444	5,05555555555556	25	0,200672222222222	10,5111111111111	2,46666666666667	48	15,1316666666667	2,55555555555556	38,6611111111111	22,5833333333333	6105	24,0711111111111	8943,2987	0,6086	5,01388888888889	6066,66666666667	144	39,2533333333333	20,2805555555556	14,0638888888889	1,58777777777778	0,903888888888889	0,00941666666666667	154,333333333333
S2	5,77777777777778	82,6477777777778	0,444444444444444	480,833333333333	3,93888888888889	20,1055555555556	17,0444444444444	26,7305555555556	104,611111111111	91,8888888888889	97,6111111111111	3	22,5555555555556	4,66666666666667	27,2222222222222	0,155838888888889	12,9277777777778	3,03333333333333	39,5555555555556	14,8111111111111	2,44444444444444	32,5888888888889	20,5055555555556	5174,05555555556	21,6811111111111	7652,53146111111	0,686322222222222	4,44722222222222	5163,88888888889	229,833333333333	47,5372222222222	28,6116666666667	12,9805555555556	1,58722222222222	0,889444444444444	0,0163277777777778	148,888888888889
S3	5,66666666666667	80,685	0,5	449,388888888889	4,21111111111111	20,1388888888889	17,1277777777778	28,2055555555556	100,444444444444	90,8888888888889	94,1666666666667	3	26,3888888888889	6,66666666666667	33,0555555555556	0,193416666666667	12,8388888888889	2,8	44,9444444444444	15,5455555555556	2,44444444444444	36,6055555555556	22,1111111111111	5932,33333333333	23,4322222222222	8289,67915	0,639338888888889	4,9	5991,66666666667	194	43,2433333333333	26,47	13,6905555555556	1,675	0,908333333333333	0,0133222222222222	145,666666666667
S4	5,88888888888889	85,3516666666667	0,444444444444444	484,277777777778	4,39444444444444	18,9777777777778	16,8388888888889	25,6916666666667	100,555555555556	94,2777777777778	94,5555555555556	3	16,6666666666667	3,33333333333333	20	0,1693	9,87222222222222	2,96666666666667	43,6666666666667	13,6161111111111	2,5	32,9722222222222	18,6611111111111	4611,16666666667	20,1194444444444	6333,99831666667	0,623644444444444	4,18333333333333	4648,88888888889	190,166666666667	47,2505555555556	23,9733333333333	12,9755555555556	1,51111111111111	0,872222222222222	0,0164277777777778	149,222222222222
S5	4,66666666666667	83,8888888888889	1,22222222222222	434,444444444444	4,11666666666667	18,0055555555556	15,5166666666667	25,8777777777778	75,5	73,7777777777778	74,2777777777778	3	14,0555555555556	2,38888888888889	16,4444444444444	0,145261111111111	8,97222222222222	2,62777777777778	41,3333333333333	9,13833333333333	1,44444444444444	29,5611111111111	15,1944444444444	2625	14,7727777777778	2682,55085	0,538572222222222	3,31444444444444	1952,22222222222	191,5	44,0566666666667	20,4533333333333	10,765	1,625	0,884444444444444	0,0243	120,111111111111
S6	6,33333333333333	87,8888888888889	0,277777777777778	471,166666666667	4,59444444444444	16,3777777777778	14,4388888888889	22,7777777777778	98,3888888888889	94,3888888888889	93	3	16,9444444444444	3,33333333333333	20,2777777777778	0,176183333333333	8,98888888888889	2,15	41,3888888888889	11,7838888888889	2,11111111111111	26,4166666666667	15,9222222222222	3090,44444444444	16,1388888888889	3110,38166666667	0,629911111111111	3,49722222222222	3200	247,444444444444	43,6866666666667	26,4	10,76	1,37611111111111	0,833333333333333	0,0215222222222222	144,5
Z1	5,72222222222222	90	0,333333333333333	373,666666666667	3,65555555555556	19,6833333333333	17,6444444444444	25,8777777777778	117,333333333333	119,5	115,333333333333	3	10,9444444444444	1,83333333333333	12,5555555555556	0,141053333333333	7,66666666666667	2,38888888888889	40,5555555555556	12,1333333333333	1,55555555555556	26,0722222222222	17,3111111111111	3055,55555555556	20,4388888888889	5197,30793888889	0,796711111111111	3,28888888888889	2551,72222222222	388,666666666667	69,2972222222222	37,1388888888889	9,79055555555555	1,23722222222222	0,709444444444444	0,0257333333333333	160,888888888889
Z2	5,5	89,8888888888889	0,222222222222222	361,5	3,61666666666667	18,6611111111111	16,4666666666667	24,2888888888889	103,611111111111	105,277777777778	109,111111111111	3	11,4444444444444	2,27777777777778	13,7222222222222	0,158366666666667	6,53333333333333	2,02222222222222	51	11,9777777777778	1,55555555555556	28,0388888888889	18,6611111111111	3594,44444444444	21,9333333333333	5934,32237222222	0,8112	3,67777777777778	2751,16666666667	361,722222222222	63,7888888888889	38,5355555555556	10,2427777777778	1,26055555555556	0,777222222222222	0,0198555555555556	165,944444444444
Z3	4,88888888888889	92,2222222222222	0,0555555555555556	378,722222222222	3,53888888888889	18,8388888888889	16,5111111111111	24,1388888888889	105,277777777778	101,666666666667	102,777777777778	3	11,2777777777778	2,38888888888889	13,4444444444444	0,181694444444444	7,36111111111111	2,10555555555556	48,1666666666667	10,3	1,38888888888889	23,1722222222222	16,4055555555556	2504,38888888889	17,9944444444444	3414,23176666667	0,845988888888889	3,10555555555556	1834,77777777778	233,611111111111	56,3066666666667	27,3705555555556	11,5111111111111	1,26	0,832222222222222	0,0238277777777778	160,666666666667
Z4	5,83333333333333	85,7777777777778	0,0555555555555556	426,277777777778	3,91111111111111	16,6111111111111	15,3	21,15	104,055555555556	100,611111111111	100,166666666667	3	12,8333333333333	2,5	15,3333333333333	0,172044444444444	7,25555555555556	2,16666666666667	42,1111111111111	15,4722222222222	1,61111111111111	23,5777777777778	13,2722222222222	2158,66666666667	14,55	1702,35872777778	0,670866666666667	3,32222222222222	1544,11111111111	349,111111111111	58,3083333333333	33,5022222222222	10,1605555555556	1,24111111111111	0,855555555555556	0,02935	145,944444444444
Z5	5,44444444444444	84,25	0,222222222222222	424,611111111111	4,18333333333333	17,0833333333333	15,1	22,1	106,5	95,3333333333333	97,9444444444444	3	9,94444444444444	3,05555555555556	12,7777777777778	0,243322222222222	6,18333333333333	2,72222222222222	46,2222222222222	10,6	1,83333333333333	17,7166666666667	15,0666666666667	1863,38888888889	16,2222222222222	2350,84013333333	0,910138888888889	3,15555555555556	1515,61111111111	342,555555555556	61,7327777777778	38,5944444444444	10,9194444444444	1,26833333333333	0,803888888888889	0,0345222222222222	159
Z6	5,33333333333333	87,9444444444444	0,388888888888889	745,055555555556	4,41111111111111	18,85	16,7222222222222	24,9222222222222	112,777777777778	105,611111111111	109,277777777778	3	11,9444444444444	2,88888888888889	14,8333333333333	0,203538888888889	7,39444444444444	2,56666666666667	41,7777777777778	10,4	1,83333333333333	21,7111111111111	14,1444444444444	2133,38888888889	15,25	1999,91230555556	0,784605555555556	2,92222222222222	1813,05555555556	329,111111111111	53,6294444444444	31,3633333333333	9,16888888888889	1,36333333333333	0,817777777777778	0,0274611111111111	157,833333333333
